# Supplementary material for: Post-surgical adhesions are triggered by calcium-dependent membrane bridges between mesothelial surfaces
Source: Nat Commun. 2020 Jun 17;11:3068. doi: 10.1038/s41467-020-16893-3 (PMC7299976; doi:10.1038/s41467-020-16893-3)
Supplement: Supplementary file 11 — Source Data [file 41467_2020_16893_MOESM11_ESM.xlsx]

## Sheet: Figure 1b
	Time	Sample 1	Sample 2	Sample 3
	0 min	0	0	0
	30 min	0	0	0
	45 min	7	3	5
	60 min	30	23	25
	90 min	67	36	53
	8 h	95	90	109
	24 h	123	131	137
	48 h	147	145	144
	72 h	148	151	149

## Sheet: Figure 1c
		Control	Desiccation shock
	Sample 1	5242	431344
	Sample 2	4475	421353
	Sample 3	5934	441233
	Sample 4	4845	453421

## Sheet: Figure 1d
				Talcum
		Control	1 ug/mL	10 ug/mL	100 ug/mL
	Sample 1	5242	332466	527384	528464
	Sample 2	4475	293667	541234	512764
	Sample 3	5934	343455	493766	512383
	Sample 4	4845	324234	486467	487256

## Sheet: Figure 1f
		Control	8 h	1 day	3 days	5 days
	Sample 1	0	2	5.5	11.5	14
	Sample 2	0	0	8.5	10.5	11
	Sample 3	0	0	8.5	9	12
	Sample 4	0	1	6	9	14
	Sample 5					13
	Sample 6					14

## Sheet: Figure 1g h
						Anti-PCNA antibody (ab18197)
						GAPDH	New England Biolabs, #2118S

## Sheet: Figure 2i
		Cre negative	Cre positive
	Sample 1	14	0
	Sample 2	15	0
	Sample 3	15	2.5

## Sheet: Figure 3b
				Stress-independent transmitted adhesions
		Initial stress-dependent transmitted adhesion	1st	2nd	3rd	4th
	Sample 1	1124687	613256	26364	11255	5415
	Sample 2	1098562	586193	33246	15123	7850
	Sample 3	1215689	562534	25752	19546	5760
	Sample 4	1075433	636547	26738	18458	4527

## Sheet: Figure 4a-e
Gene name	Protein name	avg_logFC_0h vs 8h	avg_logFC_0h vs 24h	avg_logFC_0h vs 48h	avg_logFC_0h vs 72h	significant_FDR10_0h vs 8h	significant_FDR10_0h vs 24h	significant_FDR10_0h vs 48h	significant_FDR10_0h vs 72h	significant_FDR10	GOBP name	GOMF name	GOCC name	KEGG name	Pfam	Keywords	Corum	p_val_0h vs 8h	pct.1_0h vs 8h	pct.2_0h vs 8h	p_val_adj_0h vs 8h	p_val_0h vs 24h	pct.1_0h vs 24h	pct.2_0h vs 24h	p_val_adj_0h vs 24h	p_val_0h vs 48h	pct.1_0h vs 48h	pct.2_0h vs 48h	p_val_adj_0h vs 48h	p_val_0h vs 72h	pct.1_0h vs 72h	pct.2_0h vs 72h	p_val_adj_0h vs 72h	ENSG	ENST	ENSP	Uniprot
THBS1	Thrombospondin-1	-1.74981	-1.03093	0	0	+	+			+	activation of MAPK activity;anatomical structure development;anatomical structure formation involved in morphogenesis;anatomical structure morphogenesis;angiogenesis;biological adhesion;biological regulation;blood vessel morphogenesis;cartilage development;cartilage development involved in endochondral bone morphogenesis;cell activation;cell adhesion;cell cycle arrest;cell cycle process;cell migr…	binding;calcium ion binding;carbohydrate binding;cation binding;collagen binding;collagen V binding;cytokine binding;extracellular matrix binding;fibrinogen binding;fibroblast growth factor binding;fibronectin binding;glycoprotein binding;glycosaminoglycan binding;growth factor binding;heparin binding;identical protein binding;integrin binding;ion binding;laminin binding;lipid binding;lipoprotein…	cell part;cytoplasmic membrane-bounded vesicle lumen;cytoplasmic part;cytoplasmic vesicle part;external side of plasma membrane;extracellular matrix;extracellular membrane-bounded organelle;extracellular organelle;extracellular region;extracellular region part;extracellular space;extracellular vesicular exosome;fibrinogen complex;intracellular organelle part;intracellular part;macromolecular comp…	ECM-receptor interaction;Focal adhesion;Malaria;Phagosome;TGF-beta signaling pathway	EGF_CA;TSP_1;TSP_3;TSP_C;VWC	3D-structure;Calcium;Celladhesion;Completeproteome;Disulfidebond;EGF-likedomain;Glycoprotein;Heparin-binding;Polymorphism;Referenceproteome;Repeat;Signal	ITGA3-ITGB1-THBS1 complex;ITGA4-ITGB1-THBS1 complex;ITGAV-ITGB3-THBS1 complex	9.02e-200	0.302	0.747	1.81e-195	5.92e-101	0.302	0.559	1.19e-96	NaN	NaN	NaN	NaN	NaN	NaN	NaN	NaN	ENSG00000137801	ENST00000260356;ENST00000397591	ENSP00000260356;ENSP00000380720	A8K6H4;A8MZG1;B4E3J7;B9EGH6;P07996;Q15667;Q59E99
HSPB1	Heat shock protein beta-1	-1.73059	0.385263	0.424101	0	+	+	+		+	biological regulation;cell death;cell surface receptor linked signaling pathway;cellular component movement;cellular macromolecule metabolic process;cellular metabolic process;cellular nitrogen compound metabolic process;cellular process;cellular response to chemical stimulus;cellular response to growth factor stimulus;cellular response to organic substance;cellular response to stimulus;cellular …	binding;enzyme binding;enzyme inhibitor activity;enzyme regulator activity;kinase binding;kinase inhibitor activity;kinase regulator activity;protein binding;protein kinase binding;protein kinase C binding;protein kinase C inhibitor activity;protein kinase inhibitor activity;protein kinase regulator activity;protein serine/threonine kinase inhibitor activity;small conjugating protein binding;ubiq…	cell part;cell surface;contractile fiber part;cytoplasmic part;cytoskeletal part;cytoskeleton;cytosol;intracellular membrane-bounded organelle;intracellular non-membrane-bounded organelle;intracellular organelle;intracellular organelle part;intracellular part;macromolecular complex;membrane;membrane-bounded organelle;non-membrane-bounded organelle;nucleus;organelle;organelle part;plasma membrane;…	Amoebiasis;MAPK signaling pathway;VEGF signaling pathway	HSP20	3D-structure;Acetylation;Chaperone;Charcot-Marie-Toothdisease;Completeproteome;Cytoplasm;Cytoskeleton;Directproteinsequencing;Diseasemutation;Neurodegeneration;Neuropathy;Nucleus;Phosphoprotein;Referenceproteome;Stressresponse		1.09e-139	0.329	0.695	2.19e-135	2.54e-11	0.329	0.222	5.09e-07	3.71e-14	0.329	0.215	7.43e-10	NaN	NaN	NaN	NaN	ENSG00000106211	ENST00000248553;ENST00000429938;ENST00000447574	ENSP00000248553;ENSP00000405285;ENSP00000414357	B2R4N8;C9J3N8;F8WE04;P04792;Q6FI47;Q96C20;Q96EI7;Q9UC31;Q9UC34;Q9UC35;Q9UC36
AKAP12	A-kinase anchor protein 12	-1.59459	-0.372797	0.258159	0.401386	+	+		+	+	biological regulation;cell surface receptor linked signaling pathway;cellular process;cellular response to stimulus;establishment of localization;establishment of localization in cell;establishment of protein localization;G-protein coupled receptor protein signaling pathway;intracellular protein transport;intracellular transport;positive regulation of biological process;positive regulation of bio…	binding;protein binding;protein kinase A binding	cell cortex;cell part;cytoplasm;cytoplasmic part;cytoskeleton;intracellular non-membrane-bounded organelle;intracellular organelle;intracellular part;membrane;non-membrane-bounded organelle;organelle;plasma membrane		RII_binding_1;WSK	Alternativesplicing;Completeproteome;Cytoplasm;Cytoskeleton;Lipoprotein;Myristate;Phosphoprotein;Polymorphism;Referenceproteome;Repeat	AKAP250-PKA-PDE4D complex	2.33e-238	0.438	0.829	4.67e-234	1.36e-19	0.438	0.516	2.73e-15	8.41e-06	0.438	0.356	0.168505	1.15e-10	0.438	0.337	2.31e-06	ENSG00000131016	ENST00000253332;ENST00000354675;ENST00000359755;ENST00000402676	ENSP00000253332;ENSP00000346702;ENSP00000352794;ENSP00000384537	O00310;O00498;Q02952;Q4LE68;Q5SZ80;Q5TGN1;Q68D82;Q99970
FLNC	Filamin-C	-1.51036	0	0.352892	0.317361	+		+	+	+	anatomical structure development;cell development;cell junction assembly;cell junction organization;cellular component assembly;cellular component assembly at cellular level;cellular component organization;cellular component organization at cellular level;cellular component organization or biogenesis;cellular component organization or biogenesis at cellular level;cellular developmental process;ce…		cell part;contractile fiber part;costamere;cytoplasm;cytoplasmic part;cytoskeleton;cytosol;intracellular non-membrane-bounded organelle;intracellular organelle;intracellular part;membrane;non-membrane-bounded organelle;organelle;organelle part;plasma membrane;sarcolemma;sarcoplasm;Z disc	Focal adhesion;MAPK signaling pathway	CH;Filamin	3D-structure;Actin-binding;Alternativesplicing;Completeproteome;Cytoplasm;Cytoskeleton;Directproteinsequencing;Diseasemutation;Membrane;Myofibrillarmyopathy;Phosphoprotein;Polymorphism;Referenceproteome;Repeat;Ublconjugation		9.52e-109	0.186	0.539	1.91e-104	NaN	NaN	NaN	NaN	1.89e-13	0.186	0.098	3.78e-09	5.16e-08	0.186	0.113	0.00103259	ENSG00000128591	ENST00000325888;ENST00000346177	ENSP00000327145;ENSP00000344002	B2ZZ88;O95303;Q07985;Q14315;Q9NS12;Q9NYE5;Q9UMR8;Q9Y503
HSPA1A		-1.38831	0.381486	0	0	+	+			+								5.14e-77	0.14	0.411	1.03e-72	4.81e-20	0.14	0.051	9.63e-16	NaN	NaN	NaN	NaN	NaN	NaN	NaN	NaN	ENSG00000204389	ENST00000608703	ENSP00000477378	V9GZ37
HSPA1A;HSPA1B	Heat shock 70 kDa protein 1A;Heat shock 70 kDa protein 1B	-1.36279	0.424796	0.437205	0.356833	+	+	+	+	+	biological regulation;catabolic process;cellular catabolic process;cellular macromolecule catabolic process;cellular macromolecule metabolic process;cellular metabolic process;cellular nitrogen compound metabolic process;cellular process;cellular protein metabolic process;gene expression;macromolecule catabolic process;macromolecule metabolic process;metabolic process;mRNA catabolic process;mRNA …	adenyl nucleotide binding;adenyl ribonucleotide binding;ATP binding;binding;nucleotide binding;protein binding;protein binding involved in protein folding;purine nucleotide binding;purine ribonucleoside triphosphate binding;purine ribonucleotide binding;ribonucleotide binding;unfolded protein binding	aggresome;cell part;cytoplasmic part;cytosol;endoplasmic reticulum;inclusion body;intracellular membrane-bounded organelle;intracellular organelle;intracellular organelle part;intracellular part;macromolecular complex;membrane-bounded organelle;mitochondrion;nuclear body;nuclear part;nuclear speck;nucleoplasm part;organelle;organelle part;perinuclear region of cytoplasm;ribonucleoprotein complex	Antigen processing and presentation;Endocytosis;MAPK signaling pathway;Measles;Protein processing in endoplasmic reticulum;Spliceosome;Toxoplasmosis	HSP70	3D-structure;Acetylation;Alternativesplicing;ATP-binding;Chaperone;Completeproteome;Cytoplasm;Directproteinsequencing;Hostcellreceptorforvirusentry;Methylation;Nucleotide-binding;Phosphoprotein;Polymorphism;Receptor;Referenceproteome;Stressresponse	LSD1 complex;N-NOS-CHIP-HSP70-1 complex;P2X7 receptor signalling complex;Polycomb repressive complex 1 (PRC1, hPRC-H)	9.36e-73	0.1435	0.417	1.87e-68	2.4e-20	0.1435	0.0495	4.82e-16	7.24e-19	0.147	0.059	1.45e-14	1.01e-09	0.147	0.077	2.02e-05	ENSG00000204388;ENSG00000204389;ENSG00000212866;ENSG00000215328;ENSG00000224501;ENSG00000231555;ENSG00000232804;ENSG00000234475;ENSG00000235941;ENSG00000237724	ENST00000375650;ENST00000375651;ENST00000391548;ENST00000391555;ENST00000400040;ENST00000430065;ENST00000433487;ENST00000441618;ENST00000445736;ENST00000450744	ENSP00000364801;ENSP00000364802;ENSP00000375391;ENSP00000375399;ENSP00000382915;ENSP00000393087;ENSP00000403530;ENSP00000404524;ENSP00000406359;ENSP00000408907	B4E3B6;P08107;P0DMV8;P0DMV9;P19790;Q5JQI4;Q5SP17;Q9UQL9;Q9UQM0
INHBA	Inhibin beta A chain	-1.28047	0	0	0	+				+	anatomical structure development;anatomical structure morphogenesis;biological regulation;biosynthetic process;cell cycle arrest;cell cycle process;cell differentiation;cell surface receptor linked signaling pathway;cellular biosynthetic process;cellular developmental process;cellular macromolecule biosynthetic process;cellular macromolecule metabolic process;cellular metabolic process;cellular p…	binding;cytokine activity;growth factor activity;hormone activity;hormone binding;peptide binding;peptide hormone binding;protein binding;receptor binding	activin A complex;activin complex;extracellular region part;inhibin A complex;inhibin complex;macromolecular complex;protein complex	Cytokine-cytokine receptor interaction;TGF-beta signaling pathway	TGF_beta;TGFb_propeptide	3D-structure;Cleavageonpairofbasicresidues;Completeproteome;Disulfidebond;Glycoprotein;Growthfactor;Hormone;Polymorphism;Referenceproteome;Secreted;Signal		3.1e-53	0.037	0.229	6.21e-49	NaN	NaN	NaN	NaN	NaN	NaN	NaN	NaN	NaN	NaN	NaN	NaN	ENSG00000122641	ENST00000242208;ENST00000442711	ENSP00000242208;ENSP00000397197	P08476;Q14599
ANKRD1	Ankyrin repeat domain-containing protein 1	-1.25186	-0.317583	0.625563	0.471029	+	+	+	+	+	actin cytoskeleton organization;actin filament-based process;actomyosin structure organization;anatomical structure morphogenesis;biological regulation;cardiac muscle tissue morphogenesis;cellular component organization;cellular component organization at cellular level;cellular component organization or biogenesis;cellular component organization or biogenesis at cellular level;cellular lipid meta…	binding;DNA binding;nucleic acid binding;protein binding transcription factor activity;RNA polymerase II transcription coactivator activity;RNA polymerase II transcription cofactor activity;RNA polymerase II transcription factor binding transcription factor activity;RNA polymerase II transcription factor binding transcription factor activity involved in positive regulation of transcription;transc…	cell part;contractile fiber part;cytoplasmic part;cytosol;I band;intracellular organelle part;intracellular part;macromolecular complex;nuclear part;nucleoplasm;nucleoplasm part;organelle part;protein complex;transcription factor complex		Ank_2	ANKrepeat;Coiledcoil;Completeproteome;Diseasemutation;Nucleus;Referenceproteome;Repeat		2.7e-87	0.298	0.581	5.4e-83	1.94e-16	0.298	0.365	3.88e-12	1.63e-27	0.298	0.149	3.26e-23	5.22e-16	0.298	0.171	1.05e-11	ENSG00000148677	ENST00000371697	ENSP00000360762	Q15327;Q96LE7
TAGLN	Transgelin	-1.2285	0	0	0	+				+	anatomical structure development;developmental process;muscle organ development;muscle structure development;organ development		cell part;cytoplasm;intracellular part		Calponin;CH	Acetylation;Actin-binding;Completeproteome;Cytoplasm;Muscleprotein;Phosphoprotein;Polymorphism;Referenceproteome		1.41e-63	0.069	0.33	2.83e-59	NaN	NaN	NaN	NaN	NaN	NaN	NaN	NaN	NaN	NaN	NaN	NaN	ENSG00000149591	ENST00000278968;ENST00000392951;ENST00000525531;ENST00000529622;ENST00000529792;ENST00000530649;ENST00000532870	ENSP00000278968;ENSP00000376678;ENSP00000431862;ENSP00000431941;ENSP00000432054;ENSP00000432282;ENSP00000432380	E9PJ32;H0YCU9;O15542;Q01995
CSRP1	Cysteine and glycine-rich protein 1	-1.18393	0	0	0	+				+		binding;cation binding;ion binding;metal ion binding;transition metal ion binding;zinc ion binding	cell part;intracellular membrane-bounded organelle;intracellular organelle;intracellular part;membrane-bounded organelle;nucleus;organelle		LIM	Acetylation;Completeproteome;LIMdomain;Metal-binding;Nucleus;Phosphoprotein;Polymorphism;Referenceproteome;Repeat;Zinc		1.07e-61	0.108	0.347	2.15e-57	NaN	NaN	NaN	NaN	NaN	NaN	NaN	NaN	NaN	NaN	NaN	NaN	ENSG00000159176	ENST00000340006;ENST00000367306;ENST00000524951;ENST00000526256;ENST00000526723;ENST00000531916;ENST00000532460;ENST00000533432	ENSP00000345079;ENSP00000356275;ENSP00000432110;ENSP00000434147;ENSP00000436491;ENSP00000436792;ENSP00000437218;ENSP00000483864	A0A087X134;A8K268;E9PND2;E9PP21;E9PS42;P21291;Q5U0J2
MYL9	Myosin regulatory light polypeptide 9	-1.09729	0	0	0	+				+	axon guidance;biological regulation;chemotaxis;locomotion;multicellular organismal process;muscle contraction;muscle system process;regulation of biological process;regulation of multicellular organismal process;regulation of muscle contraction;regulation of muscle system process;regulation of system process;response to chemical stimulus;response to external stimulus;response to stimulus;system p…	binding;calcium ion binding;cation binding;ion binding;metal ion binding;structural constituent of muscle;structural molecule activity	actin filament bundle;actomyosin;cell part;contractile fiber part;cytoplasmic part;cytoskeletal part;cytosol;intracellular organelle part;intracellular part;macromolecular complex;muscle myosin complex;myosin complex;myosin II complex;organelle part;protein complex;stress fiber;Z disc	Focal adhesion;Leukocyte transendothelial migration;Regulation of actin cytoskeleton;Tight junction;Vascular smooth muscle contraction	EF_hand_5	Acetylation;Alternativesplicing;Calcium;Completeproteome;Metal-binding;Motorprotein;Muscleprotein;Myosin;Phosphoprotein;Referenceproteome;Repeat		8.67e-58	0.196	0.441	1.74e-53	NaN	NaN	NaN	NaN	NaN	NaN	NaN	NaN	NaN	NaN	NaN	NaN	ENSG00000101335	ENST00000279022;ENST00000346786	ENSP00000217313;ENSP00000279022	E1P5T6;P24844;Q9BQL9;Q9BUF9;Q9H136
KRT7	Keratin, type II cytoskeletal 7	-1.07706	-0.654672	0	0	+	+			+	biological regulation;cellular component organization;cellular component organization at cellular level;cellular component organization or biogenesis;cellular component organization or biogenesis at cellular level;cellular process;cytoskeleton organization;interaction with host;interspecies interaction between organisms;multi-organism process;organelle organization;posttranscriptional regulation …	structural molecule activity	cell part;cytoplasmic part;cytoskeletal part;Golgi apparatus;intermediate filament;intracellular membrane-bounded organelle;intracellular organelle;intracellular organelle part;intracellular part;keratin filament;macromolecular complex;membrane-bounded organelle;nucleus;organelle;organelle part;protein complex		Filament	Acetylation;Coiledcoil;Completeproteome;Cytoplasm;Directproteinsequencing;Host-virusinteraction;Intermediatefilament;Keratin;Methylation;Phosphoprotein;Polymorphism;Referenceproteome		1.03e-100	0.359	0.622	2.06e-96	2.17e-60	0.359	0.51	4.34e-56	NaN	NaN	NaN	NaN	NaN	NaN	NaN	NaN	ENSG00000135480	ENST00000331817	ENSP00000329243	P08729;Q92676;Q9BUD8;Q9Y3R7
IL11	Interleukin-11	-1.0762	0	0	0	+				+	B cell activation;B cell differentiation;biological regulation;cell activation;cell communication;cell differentiation;cell-cell signaling;cellular developmental process;cellular process;developmental process;fat cell differentiation;immune system process;leukocyte activation;leukocyte differentiation;lymphocyte activation;lymphocyte differentiation;megakaryocyte differentiation;myeloid cell diff…	binding;cytokine receptor binding;growth factor activity;growth factor receptor binding;interleukin-11 receptor binding;protein binding;receptor binding	cell part;cytoplasm;extracellular region;extracellular region part;extracellular space;intracellular part	Cytokine-cytokine receptor interaction;Hematopoietic cell lineage;Jak-STAT signaling pathway;Rheumatoid arthritis	IL11	Alternativesplicing;Completeproteome;Cytokine;Growthfactor;Pharmaceutical;Polymorphism;Referenceproteome;Secreted;Signal		7.69e-49	0.07	0.279	1.54e-44	NaN	NaN	NaN	NaN	NaN	NaN	NaN	NaN	NaN	NaN	NaN	NaN	ENSG00000095752	ENST00000264563;ENST00000585513;ENST00000587093;ENST00000590625	ENSP00000264563;ENSP00000465705;ENSP00000467355;ENSP00000468663	B4DQV5;K7ESD5;P20809;Q96EB4
SERPINE1	Plasminogen activator inhibitor 1	-1.0628	-0.357723	0.423509	0.392194	+	+	+	+	+	aging;anatomical structure formation involved in morphogenesis;angiogenesis;biological regulation;biosynthetic process;cell activation;cell aging;cell surface receptor linked signaling pathway;cellular biosynthetic process;cellular macromolecule metabolic process;cellular metabolic process;cellular nitrogen compound metabolic process;cellular process;cellular response to biotic stimulus;cellular …	endopeptidase inhibitor activity;endopeptidase regulator activity;enzyme inhibitor activity;enzyme regulator activity;peptidase inhibitor activity;peptidase regulator activity;serine-type endopeptidase inhibitor activity	cell part;cytoplasmic membrane-bounded vesicle lumen;cytoplasmic part;cytoplasmic vesicle part;extracellular matrix;extracellular region part;extracellular space;intracellular organelle part;intracellular part;membrane;membrane-enclosed lumen;organelle lumen;organelle part;plasma membrane;platelet alpha granule lumen;secretory granule lumen;vesicle lumen	Chagas disease (American trypanosomiasis);Complement and coagulation cascades;p53 signaling pathway	Serpin	3D-structure;Alternativesplicing;Completeproteome;Directproteinsequencing;Glycoprotein;Polymorphism;Proteaseinhibitor;Referenceproteome;Secreted;Serineproteaseinhibitor;Signal		2.35e-77	0.297	0.552	4.7e-73	1.12e-13	0.297	0.359	2.23e-09	3.15e-15	0.297	0.179	6.3e-11	2.77e-12	0.297	0.187	5.55e-08	ENSG00000106366	ENST00000223095	ENSP00000223095	B7Z4S0;F8WD53;P05121
GREM1	Gremlin-1	-1.05653	0	0	0	+				+	anatomical structure formation involved in morphogenesis;anatomical structure morphogenesis;apoptosis;appendage morphogenesis;biological regulation;blood vessel endothelial cell migration;branching involved in ureteric bud morphogenesis;branching morphogenesis of a tube;cell communication;cell death;cell migration;cell migration involved in sprouting angiogenesis;cell morphogenesis;cell morphogen…	binding;cytokine receptor binding;enzyme activator activity;enzyme regulator activity;growth factor receptor binding;kinase activator activity;kinase regulator activity;morphogen activity;protein binding;protein kinase activator activity;protein kinase regulator activity;protein tyrosine kinase activator activity;receptor activator activity;receptor agonist activity;receptor binding;receptor regu…	cell part;cell surface;extracellular region part;extracellular space		DAN	Alternativesplicing;Completeproteome;Cytokine;Directproteinsequencing;Disulfidebond;Glycoprotein;Referenceproteome;Secreted;Signal		1.32e-51	0.06	0.253	2.64e-47	NaN	NaN	NaN	NaN	NaN	NaN	NaN	NaN	NaN	NaN	NaN	NaN	ENSG00000166923;ENSG00000276886	ENST00000300177;ENST00000322805;ENST00000560830;ENST00000622074	ENSP00000300177;ENSP00000323101;ENSP00000453141;ENSP00000478319	O60565;Q52LV3;Q8N914;Q8N936
GREM1		-1.05653	0	0	0	+				+						Completeproteome;Referenceproteome		1.32e-51	0.06	0.253	2.64e-47	NaN	NaN	NaN	NaN	NaN	NaN	NaN	NaN	NaN	NaN	NaN	NaN	ENSG00000166923	ENST00000560677	ENSP00000453387	H0YLY2
SLC16A3	Monocarboxylate transporter 4	-1.05266	0.272122	0.631578	0.583619	+	+	+	+	+	biological regulation;blood coagulation;carboxylic acid metabolic process;cell migration;cell motility;cellular component movement;cellular ketone metabolic process;cellular metabolic process;cellular process;coagulation;establishment of localization;hemostasis;immune system process;leukocyte migration;locomotion;metabolic process;monocarboxylic acid metabolic process;multicellular organismal pro…	active transmembrane transporter activity;carboxylic acid transmembrane transporter activity;monocarboxylic acid transmembrane transporter activity;organic acid transmembrane transporter activity;secondary active monocarboxylate transmembrane transporter activity;secondary active transmembrane transporter activity;substrate-specific transmembrane transporter activity;substrate-specific transporte…	actin cytoskeleton;cell part;cytoskeleton;integral to membrane;integral to plasma membrane;intracellular non-membrane-bounded organelle;intracellular organelle;intracellular organelle part;intracellular part;intrinsic to membrane;intrinsic to plasma membrane;membrane;membrane part;non-membrane-bounded organelle;nuclear membrane;nuclear part;organelle;organelle membrane;organelle part;plasma membr…		MFS_1	Cellmembrane;Completeproteome;Directproteinsequencing;Membrane;Phosphoprotein;Referenceproteome;Symport;Transmembrane;Transmembranehelix;Transport		1.98e-65	0.309	0.557	3.97e-61	5.62e-11	0.309	0.206	1.13e-06	1.71e-34	0.309	0.14	3.43e-30	1.08e-22	0.309	0.165	2.16e-18	ENSG00000141526	ENST00000392339;ENST00000392341;ENST00000577650;ENST00000578522;ENST00000578684;ENST00000580098;ENST00000580189;ENST00000581287;ENST00000582715;ENST00000582743;ENST00000582946;ENST00000583025;ENST00000583237;ENST00000584689;ENST00000617373;ENST00000619321	ENSP00000376150;ENSP00000376152;ENSP00000462405;ENSP00000462854;ENSP00000463005;ENSP00000463063;ENSP00000463508;ENSP00000463880;ENSP00000463912;ENSP00000463978;ENSP00000464112;ENSP00000464326;ENSP00000464381;ENSP00000464625;ENSP00000482013;ENSP00000483212	B3KXG8;J3KT83;J3KTI8;J3KTM6;J3QLE3;J3QQS9;J3QQV2;J3QRA0;J3QRP8;J3QRU2;J3QSC3;O15427;Q2M1P8
MAP2K3	Dual specificity mitogen-activated protein kinase kinase 3	-1.02798	0	0	0	+				+	activation of immune response;activation of innate immune response;biological regulation;cardiac muscle contraction;cellular process;cellular response to stimulus;cellular response to stress;defense response;immune response;immune response-activating signal transduction;immune response-regulating signaling pathway;immune system process;inflammatory response;innate immune response;innate immune re…	adenyl nucleotide binding;adenyl ribonucleotide binding;ATP binding;binding;catalytic activity;kinase activity;MAP kinase kinase activity;nucleotide binding;phosphotransferase activity, alcohol group as acceptor;protein kinase activity;protein serine/threonine kinase activity;protein serine/threonine/tyrosine kinase activity;protein tyrosine kinase activity;purine nucleotide binding;purine ribonu…	cell part;cytoplasmic part;cytosol;intracellular organelle part;intracellular part;nuclear part;nucleoplasm;organelle part	Amyotrophic lateral sclerosis (ALS);Fc epsilon RI signaling pathway;GnRH signaling pathway;MAPK signaling pathway;Toll-like receptor signaling pathway;Toxoplasmosis	Pkinase	Acetylation;Alternativesplicing;ATP-binding;Completeproteome;Diseasemutation;Kinase;Nucleotide-binding;Phosphoprotein;Polymorphism;Referenceproteome;Serine/threonine-proteinkinase;Transferase;Tyrosine-proteinkinase		8.64e-47	0.155	0.338	1.73e-42	NaN	NaN	NaN	NaN	NaN	NaN	NaN	NaN	NaN	NaN	NaN	NaN	ENSG00000034152	ENST00000316920;ENST00000342679;ENST00000361818;ENST00000395491;ENST00000479129;ENST00000483928;ENST00000496046;ENST00000526076;ENST00000527123;ENST00000529517;ENST00000613338;ENST00000627447	ENSP00000319139;ENSP00000345083;ENSP00000355081;ENSP00000378869;ENSP00000431203;ENSP00000434068;ENSP00000462178;ENSP00000463202;ENSP00000463417;ENSP00000464043;ENSP00000478619;ENSP00000486923	B3KSK7;E9PMA8;E9PRZ0;J3KRV4;J3QL77;J3QR49;P46734;Q99441;Q9UE71;Q9UE72;X6RB39
HSPH1	Heat shock protein 105 kDa	-1.0278	0	0	0	+				+	biological regulation;cellular macromolecule metabolic process;cellular metabolic process;cellular process;cellular protein metabolic process;chaperone mediated protein folding requiring cofactor;chaperone-mediated protein folding;'de novo' posttranslational protein folding;'de novo' protein folding;macromolecule metabolic process;metabolic process;positive regulation of alpha-beta T cell activat…	adenyl nucleotide binding;adenyl ribonucleotide binding;ATP binding;binding;nucleotide binding;purine nucleotide binding;purine ribonucleoside triphosphate binding;purine ribonucleotide binding;ribonucleotide binding	cell part;cytoplasm;cytoskeletal part;extracellular region;intracellular membrane-bounded organelle;intracellular organelle;intracellular organelle part;intracellular part;macromolecular complex;membrane-bounded organelle;microtubule;nucleus;organelle;organelle part;protein complex	Protein processing in endoplasmic reticulum	HSP70	Alternativesplicing;ATP-binding;Completeproteome;Cytoplasm;Directproteinsequencing;Nucleotide-binding;Phosphoprotein;Referenceproteome;Stressresponse		2.29e-76	0.302	0.532	4.6e-72	NaN	NaN	NaN	NaN	NaN	NaN	NaN	NaN	NaN	NaN	NaN	NaN	ENSG00000120694	ENST00000320027;ENST00000380405;ENST00000435381;ENST00000445273;ENST00000602786;ENST00000630972	ENSP00000318687;ENSP00000369768;ENSP00000396090;ENSP00000408991;ENSP00000473512;ENSP00000487365	A0A0A0MSM0;B4DYH1;O95739;Q5TBM3;Q5TBM6;Q5TBM7;Q5TBM8;Q92598;Q9UPC4;R4GN69
F3	Tissue factor	-1.0123	0	0	0	+				+	activation of blood coagulation via clotting cascade;activation of caspase activity;activation of plasma proteins involved in acute inflammatory response;biological regulation;blood coagulation, extrinsic pathway;macromolecule metabolic process;metabolic process;negative regulation of apoptosis;negative regulation of biological process;negative regulation of cell death;negative regulation of cell…	binding;lipid binding;phospholipid binding	cell part;extracellular matrix;extracellular region part;extracellular space;integral to membrane;intrinsic to external side of plasma membrane;intrinsic to membrane;intrinsic to plasma membrane;membrane part;plasma membrane part	Complement and coagulation cascades	Interfer-bind	3D-structure;Alternativesplicing;Bloodcoagulation;Completeproteome;Disulfidebond;Glycoprotein;Hemostasis;Lipoprotein;Membrane;Palmitate;Polymorphism;Referenceproteome;Secreted;Signal;Transmembrane;Transmembranehelix	TF-FVIIa-FXa-TFPI complex	3.45e-44	0.093	0.277	6.91e-40	NaN	NaN	NaN	NaN	NaN	NaN	NaN	NaN	NaN	NaN	NaN	NaN	ENSG00000117525	ENST00000334047;ENST00000370207	ENSP00000334145;ENSP00000359226	D3DT47;P13726;Q6FHG2;Q86WH4
CRISPLD2	Cysteine-rich secretory protein LCCL domain-containing 2	-1.00425	-0.455983	-0.35334	-0.253737	+	+	+		+	cellular component organization;cellular component organization at cellular level;cellular component organization or biogenesis;cellular component organization or biogenesis at cellular level;cellular process;extracellular matrix organization;extracellular structure organization	binding;carbohydrate binding;glycosaminoglycan binding;heparin binding;pattern binding;polysaccharide binding	cell part;cytoplasmic membrane-bounded vesicle;cytoplasmic part;cytoplasmic vesicle;extracellular matrix;extracellular region;extracellular region part;intracellular membrane-bounded organelle;intracellular organelle;intracellular part;membrane-bounded organelle;membrane-bounded vesicle;organelle;transport vesicle;vesicle		CAP;LCCL	Alternativesplicing;Completeproteome;Disulfidebond;Glycoprotein;Polymorphism;Referenceproteome;Repeat;Secreted;Signal		1.7e-44	0.116	0.311	3.41e-40	1.08e-13	0.116	0.183	2.16e-09	6.32e-09	0.116	0.151	0.000126627	0.000124593	0.116	0.152	1	ENSG00000103196	ENST00000262424;ENST00000563066;ENST00000564567;ENST00000566151;ENST00000566165;ENST00000566789;ENST00000567845;ENST00000569090	ENSP00000262424;ENSP00000454858;ENSP00000456554;ENSP00000456952;ENSP00000457183;ENSP00000457259;ENSP00000457655;ENSP00000463171	D3DUM0;H3BS62;H3BSZ9;H3BTI0;H3BTP0;J3QKP2;Q6P590;Q6UWH0;Q6UXC6;Q96IB1;Q96K61;Q9H0B8
ACTN1	Alpha-actinin-1	-0.982831	0	0	0	+				+	actin crosslink formation;actin cytoskeleton organization;actin filament bundle assembly;actin filament organization;actin filament-based process;biological regulation;cell activation;cell junction assembly;cell junction organization;cell-substrate junction assembly;cellular component assembly;cellular component assembly at cellular level;cellular component organization;cellular component organiz…	binding;calcium ion binding;cation binding;integrin binding;ion binding;metal ion binding;protein binding;protein complex binding;receptor binding	adherens junction;anchoring junction;cell junction;cell part;cell projection;cell projection part;cell-cell adherens junction;cell-cell junction;cell-substrate adherens junction;cell-substrate junction;contractile fiber part;cytoplasmic membrane-bounded vesicle lumen;cytoplasmic part;cytoplasmic vesicle part;cytoskeleton;cytosol;dendritic spine;extracellular membrane-bounded organelle;extracellul…	Adherens junction;Amoebiasis;Arrhythmogenic right ventricular cardiomyopathy (ARVC);Focal adhesion;Leukocyte transendothelial migration;Regulation of actin cytoskeleton;Systemic lupus erythematosus;Tight junction	CH;EF_hand_4;efhand_Ca_insen;Spectrin	3D-structure;Acetylation;Actin-binding;Alternativesplicing;Calcium;Cellmembrane;Cellprojection;Completeproteome;Cytoplasm;Cytoskeleton;Directproteinsequencing;Membrane;Metal-binding;Phosphoprotein;Polymorphism;Referenceproteome;Repeat	Affixin-actinin(alpha) complex;Polycystin-1 multiprotein complex (ACTN1, CDH1, SRC, JUP, VCL, CTNNB1, PXN, BCAR1, PKD1, PTK2, TLN1)	9.77e-71	0.324	0.555	1.96e-66	NaN	NaN	NaN	NaN	NaN	NaN	NaN	NaN	NaN	NaN	NaN	NaN	ENSG00000072110	ENST00000193403;ENST00000376839;ENST00000394419;ENST00000438964;ENST00000538545;ENST00000544964;ENST00000553290;ENST00000553370;ENST00000553659;ENST00000553779;ENST00000555075;ENST00000555616;ENST00000556433;ENST00000556571	ENSP00000193403;ENSP00000366035;ENSP00000377941;ENSP00000414272;ENSP00000439828;ENSP00000444422;ENSP00000450618;ENSP00000450625;ENSP00000450764;ENSP00000450903;ENSP00000450925;ENSP00000451086;ENSP00000452254;ENSP00000452423	B3V8S3;B4DHH3;B7TY16;G3V2E8;G3V2N5;G3V2W4;G3V2X9;G3V380;G3V5M4;H0YJ11;H0YJW3;H7C5W8;H9KV75;P12814;Q1HE25;Q9BTN1
IGFBP4	Insulin-like growth factor-binding protein 4	-0.976255	0	0	0	+				+	anatomical structure development;biological regulation;cell proliferation;cellular macromolecule metabolic process;cellular metabolic process;cellular nitrogen compound metabolic process;cellular process;cellular protein metabolic process;cellular response to stimulus;defense response;developmental process;DNA metabolic process;inflammatory response;macromolecule metabolic process;metabolic proce…		extracellular region;extracellular region part;extracellular space		IGFBP;Thyroglobulin_1	3D-structure;Completeproteome;Directproteinsequencing;Disulfidebond;Glycoprotein;Growthfactorbinding;Polymorphism;Referenceproteome;Secreted;Signal		2.91e-37	0.129	0.287	5.84e-33	NaN	NaN	NaN	NaN	NaN	NaN	NaN	NaN	NaN	NaN	NaN	NaN	ENSG00000141753	ENST00000269593	ENSP00000269593	A0N9W2;B4E351;P22692;Q5U012;Q9UCL6
TGM2	Protein-glutamine gamma-glutamyltransferase 2	-0.944861	-0.688259	0	-0.283163	+	+		+	+	anatomical structure formation involved in morphogenesis;anatomical structure morphogenesis;apoptotic cell clearance;biological regulation;blood vessel remodeling;branching involved in salivary gland morphogenesis;calcium ion homeostasis;cation homeostasis;cellular calcium ion homeostasis;cellular cation homeostasis;cellular chemical homeostasis;cellular component assembly;cellular component orga…	binding;catalytic activity;cation binding;GTP binding;guanyl nucleotide binding;guanyl ribonucleotide binding;ion binding;metal ion binding;nucleotide binding;protein-glutamine gamma-glutamyltransferase activity;purine nucleotide binding;purine ribonucleoside triphosphate binding;purine ribonucleotide binding;ribonucleotide binding;transferase activity;transferase activity, transferring acyl grou…	cell part;cytoplasmic part;intracellular membrane-bounded organelle;intracellular organelle;intracellular part;membrane;membrane-bounded organelle;mitochondrion;organelle;plasma membrane	Huntington's disease	Transglut_C;Transglut_core;Transglut_N	3D-structure;Acetylation;Acyltransferase;Alternativesplicing;Calcium;Completeproteome;Directproteinsequencing;Metal-binding;Polymorphism;Referenceproteome;Transferase	FN1-TGM2 complex;ITGA2B-ITGB3-FN1-TGM2 complex;ITGA5-ITGB1-FN1-TGM2 complex;TGM2-HD complex;TGM2-HD-CALM1 complex	5.47e-44	0.149	0.322	1.09e-39	3.77e-35	0.149	0.256	7.54e-31	NaN	NaN	NaN	NaN	2.57e-06	0.149	0.174	0.0513967	ENSG00000198959	ENST00000361475;ENST00000373403;ENST00000453095	ENSP00000355330;ENSP00000362502;ENSP00000387642	A2A299;A2A2A0;E1P5V9;P21980;Q16436;Q6B838;Q9BTN7;Q9UH35
CRIM1	Cysteine-rich motor neuron 1 protein;Processed cysteine-rich motor neuron 1 protein	-0.929124	-0.445565	0	0	+	+			+	anatomical structure development;biological regulation;developmental process;negative regulation of catalytic activity;negative regulation of molecular function;nervous system development;regulation of biological process;regulation of catalytic activity;regulation of cell growth;regulation of cellular component organization;regulation of cellular process;regulation of growth;regulation of metabol…	catalytic activity;endopeptidase inhibitor activity;endopeptidase regulator activity;enzyme inhibitor activity;enzyme regulator activity;insulin-like growth factor-activated receptor activity;kinase activity;molecular transducer activity;peptidase inhibitor activity;peptidase regulator activity;phosphotransferase activity, alcohol group as acceptor;protein kinase activity;protein tyrosine kinase …	cell part;extracellular region;integral to membrane;intrinsic to membrane;membrane;membrane part;plasma membrane		Antistasin;VWC	Cellmembrane;Completeproteome;Directproteinsequencing;Glycoprotein;Membrane;Phosphoprotein;Polymorphism;Referenceproteome;Repeat;Secreted;Signal;Transmembrane;Transmembranehelix		7.37e-40	0.188	0.363	1.48e-35	8.92e-17	0.188	0.249	1.79e-12	NaN	NaN	NaN	NaN	NaN	NaN	NaN	NaN	ENSG00000150938	ENST00000280527;ENST00000413985;ENST00000426856;ENST00000428774	ENSP00000280527;ENSP00000403120;ENSP00000407636;ENSP00000415706	H7C1Z0;H7C2T6;H7C458;Q2M2G4;Q59GH0;Q7LCQ5;Q9H318;Q9NZV1
HNRNPAB	Heterogeneous nuclear ribonucleoprotein A/B	-0.908826	0	0	0	+				+	anatomical structure morphogenesis;biological regulation;cell morphogenesis;cell morphogenesis involved in differentiation;cellular component morphogenesis;cellular component organization;cellular component organization or biogenesis;cellular developmental process;cellular process;developmental process;epithelial to mesenchymal transition;positive regulation of biological process;positive regulat…	binding;mRNA binding;nucleic acid binding;nucleotide binding;RNA binding	cell part;cytoplasm;intracellular membrane-bounded organelle;intracellular organelle;intracellular part;macromolecular complex;membrane-bounded organelle;nucleus;organelle;ribonucleoprotein complex		CBFNT;RRM_1	3D-structure;Acetylation;Alternativesplicing;Completeproteome;Cytoplasm;Directproteinsequencing;Methylation;Nucleus;Phosphoprotein;Referenceproteome;Repeat;RNA-binding		3.61e-59	0.326	0.535	7.23e-55	NaN	NaN	NaN	NaN	NaN	NaN	NaN	NaN	NaN	NaN	NaN	NaN	ENSG00000197451	ENST00000355836;ENST00000358344;ENST00000504898;ENST00000506259;ENST00000506339;ENST00000514633;ENST00000515193;ENST00000615932	ENSP00000348093;ENSP00000351108;ENSP00000422501;ENSP00000423495;ENSP00000425031;ENSP00000427110;ENSP00000427465;ENSP00000482908	A0A087WZV1;B3KNN5;D3DWP7;D6R9P3;D6RBZ0;D6RD18;Q04150;Q8N7U3;Q99729;Q9BQ99
SDC4	Syndecan-4	-0.876148	0.661641	0.59861	0.563822	+	+	+	+	+	amine metabolic process;aminoglycan biosynthetic process;aminoglycan catabolic process;aminoglycan metabolic process;anatomical structure development;biological regulation;biosynthetic process;carbohydrate biosynthetic process;carbohydrate catabolic process;carbohydrate metabolic process;catabolic process;cellular lipid metabolic process;cellular metabolic process;cellular process;cellular respon…	molecular transducer activity;receptor activity;signal transducer activity;signaling receptor activity;thrombospondin receptor activity	adherens junction;anchoring junction;cell junction;cell part;cell surface;cell-substrate adherens junction;cell-substrate junction;contractile fiber part;costamere;cytoplasmic part;extracellular region;focal adhesion;Golgi apparatus part;Golgi lumen;integral to membrane;integral to plasma membrane;intracellular organelle lumen;intracellular organelle part;intracellular part;intrinsic to membrane;…	Cell adhesion molecules (CAMs);ECM-receptor interaction;Malaria	Syndecan	3D-structure;Alternativesplicing;Completeproteome;Glycoprotein;Heparansulfate;Membrane;Polymorphism;Proteoglycan;Referenceproteome;Secreted;Signal;Transmembrane;Transmembranehelix		6.96e-83	0.425	0.679	1.39e-78	1.39e-31	0.425	0.247	2.78e-27	9.65e-27	0.425	0.272	1.93e-22	6.21e-21	0.425	0.29	1.24e-16	ENSG00000124145	ENST00000372733	ENSP00000361818	O00773;P31431;Q16833;Q53FN9;Q6FGN3
CKB	Creatine kinase B-type	-0.875721	0	0	0	+				+	amine metabolic process;anatomical structure development;anion homeostasis;biological regulation;brain development;carboxylic acid metabolic process;cellular amine metabolic process;cellular amino acid metabolic process;cellular anion homeostasis;cellular chemical homeostasis;cellular chloride ion homeostasis;cellular homeostasis;cellular ion homeostasis;cellular ketone metabolic process;cellular…	adenyl nucleotide binding;adenyl ribonucleotide binding;ATP binding;binding;catalytic activity;creatine kinase activity;kinase activity;nucleotide binding;phosphotransferase activity, nitrogenous group as acceptor;purine nucleotide binding;purine ribonucleoside triphosphate binding;purine ribonucleotide binding;ribonucleotide binding;transferase activity;transferase activity, transferring phospho…	cell part;cytoplasmic part;cytosol;intracellular membrane-bounded organelle;intracellular organelle;intracellular part;membrane-bounded organelle;mitochondrion;organelle	Arginine and proline metabolism	ATP-gua_Ptrans;ATP-gua_PtransN	3D-structure;ATP-binding;Completeproteome;Cytoplasm;Directproteinsequencing;Kinase;Nitration;Nucleotide-binding;Phosphoprotein;Polymorphism;Referenceproteome;Transferase	Emerin complex 52	1.25e-25	0.107	0.249	2.51e-21	NaN	NaN	NaN	NaN	NaN	NaN	NaN	NaN	NaN	NaN	NaN	NaN	ENSG00000166165	ENST00000348956;ENST00000553610;ENST00000553652;ENST00000553878;ENST00000554989;ENST00000555039;ENST00000557530	ENSP00000299198;ENSP00000450676;ENSP00000451426;ENSP00000451611;ENSP00000451680;ENSP00000451686;ENSP00000451904	A8K236;B2R5R4;G3V2I1;G3V461;G3V4N7;H0YJG0;H0YJJ7;H0YJK0;P12277;Q2LE07;Q6FG40;Q9UC66
ACTG1	Actin, cytoplasmic 2;Actin, cytoplasmic 2, N-terminally processed	-0.870306	-0.60763	-0.417741	-0.286674	+	+	+	+	+	actin cytoskeleton organization;actin filament-based process;actomyosin structure organization;adherens junction organization;axon guidance;cell junction assembly;cell junction organization;cell-cell junction organization;cellular component assembly;cellular component assembly at cellular level;cellular component movement;cellular component organization;cellular component organization at cellular…	adenyl nucleotide binding;adenyl ribonucleotide binding;ATP binding;binding;nucleotide binding;purine nucleotide binding;purine ribonucleoside triphosphate binding;purine ribonucleotide binding;ribonucleotide binding;structural constituent of cytoskeleton;structural molecule activity	cell part;contractile fiber;cytoplasm;cytoplasmic part;cytoskeletal part;cytoskeleton;cytosol;extracellular membrane-bounded organelle;extracellular organelle;extracellular region part;extracellular vesicular exosome;filamentous actin;intracellular non-membrane-bounded organelle;intracellular organelle;intracellular organelle part;intracellular part;macromolecular complex;membrane-bounded organel…	Adherens junction;Arrhythmogenic right ventricular cardiomyopathy (ARVC);Bacterial invasion of epithelial cells;Dilated cardiomyopathy;Focal adhesion;Hypertrophic cardiomyopathy (HCM);Leukocyte transendothelial migration;Pathogenic Escherichia coli infection;Phagosome;Phototransduction - fly;Regulation of actin cytoskeleton;Shigellosis;Tight junction;Vibrio cholerae infection;Viral myocarditis	Actin	Acetylation;ATP-binding;Completeproteome;Cytoplasm;Cytoskeleton;Deafness;Directproteinsequencing;Diseasemutation;Mentalretardation;Methylation;Non-syndromicdeafness;Nucleotide-binding;Oxidation;Phosphoprotein;Polymorphism;Referenceproteome	Profilin 1 complex	2.69e-170	0.799	0.952	5.39e-166	7.16e-141	0.799	0.928	1.43e-136	2.05e-70	0.799	0.896	4.1e-66	8.2e-27	0.799	0.878	1.64e-22	ENSG00000184009	ENST00000331925;ENST00000570382;ENST00000571691;ENST00000571721;ENST00000572105;ENST00000573283;ENST00000575087;ENST00000575659;ENST00000575842;ENST00000575994;ENST00000576544;ENST00000615544	ENSP00000331514;ENSP00000458162;ENSP00000458435;ENSP00000459119;ENSP00000459124;ENSP00000460464;ENSP00000460660;ENSP00000461407;ENSP00000461672;ENSP00000462823;ENSP00000466346;ENSP00000477968	A8K7C2;I3L1U9;I3L3I0;I3L3R2;I3L4N8;J3KT65;K7EM38;P02571;P14104;P63261;P99022;Q5U032;Q96E67
PLEC	Plectin	-0.861746	0	0	0	+				+	cell junction assembly;cell junction organization;cell-substrate junction assembly;cellular component assembly;cellular component assembly at cellular level;cellular component disassembly;cellular component disassembly at cellular level;cellular component disassembly involved in apoptosis;cellular component organization;cellular component organization at cellular level;cellular component organiza…	structural constituent of muscle;structural molecule activity	adherens junction;anchoring junction;cell junction;cell part;cell-substrate adherens junction;cell-substrate junction;contractile fiber;contractile fiber part;costamere;cytoplasm;cytoplasmic part;cytoskeleton;cytosol;focal adhesion;hemidesmosome;intermediate filament cytoskeleton;intracellular non-membrane-bounded organelle;intracellular organelle;intracellular part;membrane;non-membrane-bounded …		CH;Plectin;S10_plectin	3D-structure;Acetylation;Actin-binding;Alternativesplicing;Celljunction;Coiledcoil;Completeproteome;Cytoplasm;Cytoskeleton;Directproteinsequencing;Diseasemutation;Epidermolysisbullosa;Limb-girdlemusculardystrophy;Phosphoprotein;Polymorphism;Referenceproteome;Repeat		2.31e-37	0.201	0.368	4.63e-33	NaN	NaN	NaN	NaN	NaN	NaN	NaN	NaN	NaN	NaN	NaN	NaN	ENSG00000178209	ENST00000322810;ENST00000345136;ENST00000354589;ENST00000354958;ENST00000356346;ENST00000357649;ENST00000398774;ENST00000436759;ENST00000526416;ENST00000527096;ENST00000527303;ENST00000527816;ENST00000528025;ENST00000528131	ENSP00000323856;ENSP00000344848;ENSP00000346602;ENSP00000347044;ENSP00000348702;ENSP00000350277;ENSP00000381756;ENSP00000388180;ENSP00000433557;ENSP00000433982;ENSP00000434490;ENSP00000434583;ENSP00000436702;ENSP00000437303	E9PIA2;E9PKG0;E9PMV1;E9PQ28;H0YDN1;Q15148;Q15149;Q16640;Q6S376;Q6S377;Q6S378;Q6S379;Q6S380;Q6S381;Q6S382;Q6S383
FSCN1	Fascin	-0.850793	0	0	0	+				+	actin cytoskeleton organization;actin filament bundle assembly;actin filament organization;actin filament-based process;cell migration;cell motility;cell proliferation;cellular component assembly;cellular component assembly at cellular level;cellular component movement;cellular component organization;cellular component organization at cellular level;cellular component organization or biogenesis;c…	actin binding;actin filament binding;binding;cytoskeletal protein binding;drug binding;protein binding	actin filament bundle;actomyosin;cell junction;cell part;cell projection;cytoplasm;cytoplasmic part;cytoskeletal part;cytoskeleton;cytosol;filopodium;intracellular non-membrane-bounded organelle;intracellular organelle;intracellular organelle part;intracellular part;invadopodium;non-membrane-bounded organelle;organelle;organelle part;stress fiber		Fascin	3D-structure;Acetylation;Actin-binding;Celljunction;Cellprojection;Completeproteome;Cytoplasm;Cytoskeleton;Directproteinsequencing;Phosphoprotein;Referenceproteome		1.24e-34	0.07	0.227	2.48e-30	NaN	NaN	NaN	NaN	NaN	NaN	NaN	NaN	NaN	NaN	NaN	NaN	ENSG00000075618	ENST00000382361;ENST00000405801;ENST00000444748;ENST00000447103	ENSP00000371798;ENSP00000383982;ENSP00000404506;ENSP00000409967	A0A0A0MSB2;A6NI89;B2RE97;C9JFC0;C9JPH9;Q16658;Q96IC5;Q96IH1;Q9BRF1
CORO1C	Coronin;Coronin-1C	-0.845644	0	0	0	+				+	actin cytoskeleton organization;actin filament-based process;biological regulation;cellular component organization;cellular component organization at cellular level;cellular component organization or biogenesis;cellular component organization or biogenesis at cellular level;cellular membrane organization;cellular process;cellular response to stimulus;cytoskeleton organization;endocytosis;establis…	actin binding;actin filament binding;binding;cytoskeletal protein binding;protein binding	actin cytoskeleton;cell part;cytoskeleton;intracellular non-membrane-bounded organelle;intracellular organelle;intracellular part;non-membrane-bounded organelle;organelle		DUF1899;DUF1900;WD40	Acetylation;Actin-binding;Coiledcoil;Completeproteome;Phosphoprotein;Referenceproteome;Repeat;WDrepeat		1.61e-30	0.144	0.289	3.23e-26	NaN	NaN	NaN	NaN	NaN	NaN	NaN	NaN	NaN	NaN	NaN	NaN	ENSG00000110880	ENST00000261401;ENST00000420959;ENST00000421578;ENST00000541050;ENST00000546571;ENST00000546705;ENST00000547294;ENST00000549772;ENST00000550032;ENST00000550542;ENST00000551044;ENST00000551550;ENST00000552871	ENSP00000261401;ENSP00000394496;ENSP00000415554;ENSP00000438341;ENSP00000447049;ENSP00000447337;ENSP00000447534;ENSP00000447989;ENSP00000448130;ENSP00000448195;ENSP00000448527;ENSP00000449330;ENSP00000449658	A7MAP0;A7MAP1;B3KU12;B4E3S0;F8VRE9;F8VSA4;F8VTT6;F8VUX3;F8VV53;F8VVB7;F8W1H8;H0YHL7;Q9NSK5;Q9ULV4
DAPK3	Death-associated protein kinase 3	-0.83901	0	0	0	+				+	apoptosis;biological regulation;biosynthetic process;cell death;cell differentiation;cellular biosynthetic process;cellular component organization;cellular component organization at cellular level;cellular component organization or biogenesis;cellular component organization or biogenesis at cellular level;cellular developmental process;cellular macromolecule biosynthetic process;cellular macromol…	adenyl nucleotide binding;adenyl ribonucleotide binding;ATP binding;binding;catalytic activity;identical protein binding;kinase activity;nucleotide binding;phosphotransferase activity, alcohol group as acceptor;protein binding;protein dimerization activity;protein homodimerization activity;protein kinase activity;protein serine/threonine kinase activity;purine nucleotide binding;purine ribonucleo…	cell part;chromosomal part;chromosome, centromeric region;cytoplasm;cytoplasmic part;cytoskeletal part;intracellular membrane-bounded organelle;intracellular organelle;intracellular organelle part;intracellular part;membrane-bounded organelle;microtubule organizing center;nuclear body;nuclear part;nucleoplasm part;nucleus;organelle;organelle part;PML body	Bladder cancer;Pathways in cancer	Pkinase	3D-structure;Activator;Alternativesplicing;Apoptosis;ATP-binding;Centromere;Chromatinregulator;Chromosome;Completeproteome;Cytoplasm;Cytoskeleton;Kinase;Nucleotide-binding;Nucleus;Phosphoprotein;Polymorphism;Referenceproteome;Serine/threonine-proteinkinase;Transcription;Transcriptionregulation;Transferase;Translationregulation;Ublconjugation		2.32e-26	0.101	0.233	4.64e-22	NaN	NaN	NaN	NaN	NaN	NaN	NaN	NaN	NaN	NaN	NaN	NaN	ENSG00000167657	ENST00000301264;ENST00000545797;ENST00000593844;ENST00000594894;ENST00000596311;ENST00000601824	ENSP00000301264;ENSP00000442973;ENSP00000470115;ENSP00000470168;ENSP00000471154;ENSP00000472988	A0AVN4;B3KQE2;M0QYW5;M0QYY8;M0R0D0;O43293;Q05JY4
CCND1	G1/S-specific cyclin-D1	-0.835002	-0.364095	0	0	+	+			+	anatomical structure development;anatomical structure morphogenesis;biological regulation;body fluid secretion;canonical Wnt receptor signaling pathway;cell cycle checkpoint;cell cycle process;cell differentiation;cell division;cell proliferation;cell surface receptor linked signaling pathway;cellular developmental process;cellular process;cellular process involved in reproduction;cellular respon…	catalytic activity;cyclin-dependent protein kinase regulator activity;enzyme regulator activity;kinase activity;kinase regulator activity;phosphotransferase activity, alcohol group as acceptor;protein kinase activity;protein kinase regulator activity;transferase activity;transferase activity, transferring phosphorus-containing groups	cell junction;cell part;cell-cell junction;cyclin-dependent protein kinase holoenzyme complex;cytoplasmic part;cytosol;intracellular organelle part;intracellular part;macromolecular complex;membrane;nuclear part;nucleoplasm;occluding junction;organelle part;protein complex;tight junction	Acute myeloid leukemia;Bladder cancer;Cell cycle;Chronic myeloid leukemia;Colorectal cancer;Endometrial cancer;Focal adhesion;Glioma;Jak-STAT signaling pathway;Measles;Melanoma;Non-small cell lung cancer;p53 signaling pathway;Pancreatic cancer;Pathways in cancer;Prostate cancer;Small cell lung cancer;Thyroid cancer;Viral myocarditis;Wnt signaling pathway	Cyclin_C;Cyclin_N	3D-structure;Cellcycle;Celldivision;Chromosomalrearrangement;Completeproteome;Cyclin;Cytoplasm;DNAdamage;Isopeptidebond;Membrane;Nucleus;Phosphoprotein;Proto-oncogene;Referenceproteome;Ublconjugation	BETA2-Cyclin D1 complex;CCND1-CDK4 complex;CCND1-CDK6 complex;CDK4-CCND1 complex;Cell cycle kinase complex CDC2;Cell cycle kinase complex CDK2;Cell cycle kinase complex CDK4;Cell cycle kinase complex CDK5;CyclinD1-CDK4-CDK6 complex;CyclinD1-CDK4-p21 complex	1.25e-35	0.153	0.317	2.51e-31	2.3e-12	0.153	0.198	4.61e-08	NaN	NaN	NaN	NaN	NaN	NaN	NaN	NaN	ENSG00000110092	ENST00000227507;ENST00000536559	ENSP00000227507;ENSP00000438482	F5H437;P24385;Q6LEF0
DKK1	Dickkopf-related protein 1	-0.832884	-0.516043	0	0	+	+			+	anatomical structure development;anatomical structure formation involved in morphogenesis;anatomical structure morphogenesis;appendage morphogenesis;biological regulation;cell morphogenesis;cell morphogenesis involved in differentiation;cell surface receptor linked signaling pathway;cellular component morphogenesis;cellular component organization;cellular component organization or biogenesis;cell…	binding;growth factor activity;lipoprotein particle receptor binding;low-density lipoprotein particle receptor binding;molecular transducer activity;protein binding;receptor antagonist activity;receptor binding;receptor inhibitor activity;receptor regulator activity;signal transducer activity	cell part;extracellular region part;extracellular space;membrane;plasma membrane	Wnt signaling pathway	Dickkopf_N	3D-structure;Completeproteome;Developmentalprotein;Directproteinsequencing;Disulfidebond;Glycoprotein;Referenceproteome;Secreted;Signal;Wntsignalingpathway		2.89e-33	0.155	0.327	5.79e-29	3.77e-21	0.155	0.247	7.55e-17	NaN	NaN	NaN	NaN	NaN	NaN	NaN	NaN	ENSG00000107984	ENST00000373970	ENSP00000363081	B2RC19;O94907
TMEM158	Transmembrane protein 158	-0.832163	0	0	0	+				+		binding;peptide binding	cell part;integral to membrane;intrinsic to membrane;membrane part			Alternativesplicing;Completeproteome;Glycoprotein;Membrane;Referenceproteome;Signal;Transmembrane;Transmembranehelix		4.43e-38	0.01	0.148	8.86e-34	NaN	NaN	NaN	NaN	NaN	NaN	NaN	NaN	NaN	NaN	NaN	NaN	ENSG00000249992	ENST00000503771	ENSP00000422431	Q6PFW5;Q8WZ71;Q9Y4M1
FLNA	Filamin-A	-0.824146	0.399236	0.641729	0.626759	+	+	+	+	+	actin crosslink formation;actin cytoskeleton organization;actin cytoskeleton reorganization;actin filament organization;actin filament-based process;anatomical structure formation involved in morphogenesis;anatomical structure morphogenesis;biological regulation;cAMP-mediated signaling;cell activation;cell cycle process;cell junction assembly;cell junction organization;cell morphogenesis;cell mor…	actin binding;actin filament binding;binding;cytoskeletal protein binding;enzyme binding;Fc-gamma receptor I complex binding;glycoprotein binding;GTPase binding;identical protein binding;immunoglobulin receptor binding;molecular transducer activity;protein binding;protein dimerization activity;protein homodimerization activity;Rac GTPase binding;Ral GTPase binding;Ras GTPase binding;receptor bind…	actin cytoskeleton;cell cortex;cell part;chromosomal part;cytoplasm;cytoplasmic part;cytoskeleton;cytosol;extracellular membrane-bounded organelle;extracellular organelle;extracellular region part;extracellular vesicular exosome;Golgi apparatus part;intracellular membrane-bounded organelle;intracellular non-membrane-bounded organelle;intracellular organelle;intracellular organelle part;intracellu…	Focal adhesion;MAPK signaling pathway	CH;Filamin	3D-structure;Acetylation;Actin-binding;Alternativesplicing;Ciliumbiogenesis/degradation;Completeproteome;Cytoplasm;Cytoskeleton;Directproteinsequencing;Diseasemutation;Phosphoprotein;Polymorphism;Referenceproteome;Repeat		3.06e-42	0.287	0.474	6.13e-38	7.21e-17	0.287	0.168	1.44e-12	1.21e-35	0.287	0.122	2.43e-31	8.13e-27	0.287	0.135	1.63e-22	ENSG00000196924	ENST00000344736;ENST00000360319;ENST00000369850;ENST00000369856;ENST00000415241;ENST00000420627;ENST00000422373;ENST00000438732;ENST00000444578;ENST00000610817	ENSP00000353467;ENSP00000358863;ENSP00000358866;ENSP00000358872;ENSP00000397824;ENSP00000398215;ENSP00000405458;ENSP00000408921;ENSP00000416926;ENSP00000480593	A0A087WWY3;E9KL45;E9PHF0;F8WE98;H0Y5C6;H0Y5F3;H7C2E7;P21333;Q5HY53;Q5HY54;Q5HY55;Q60FE5;Q8NF52
FLNB	Filamin-B	-0.819654	-0.269786	0	0	+	+			+	actin cytoskeleton organization;actin filament-based process;anatomical structure development;biological regulation;cell differentiation;cell surface receptor linked signaling pathway;cellular component organization;cellular component organization at cellular level;cellular component organization or biogenesis;cellular component organization or biogenesis at cellular level;cellular developmental …	actin binding;binding;cytoskeletal protein binding;protein binding	actin cytoskeleton;actin filament bundle;actomyosin;adherens junction;anchoring junction;cell cortex;cell junction;cell part;cell-substrate adherens junction;cell-substrate junction;contractile fiber part;cytoplasm;cytoplasmic part;cytoskeletal part;cytoskeleton;cytosol;focal adhesion;integral to membrane;intracellular non-membrane-bounded organelle;intracellular organelle;intracellular organelle…	Focal adhesion;MAPK signaling pathway	CH;Filamin	3D-structure;Acetylation;Actin-binding;Alternativesplicing;Completeproteome;Cytoplasm;Cytoskeleton;Developmentalprotein;Differentiation;Diseasemutation;Dwarfism;Isopeptidebond;Myogenesis;Phosphoprotein;Polymorphism;Referenceproteome;Repeat;Ublconjugation		3.65e-38	0.197	0.349	7.32e-34	5.11e-09	0.197	0.206	0.000102333	NaN	NaN	NaN	NaN	NaN	NaN	NaN	NaN	ENSG00000136068	ENST00000295956;ENST00000358537;ENST00000419752;ENST00000429972;ENST00000466455;ENST00000470231;ENST00000490882;ENST00000493452	ENSP00000295956;ENSP00000351339;ENSP00000414532;ENSP00000415599;ENSP00000418510;ENSP00000419954;ENSP00000420199;ENSP00000420213	A0A0A0MT44;A0A0C4DGA1;B2ZZ83;B2ZZ84;B2ZZ85;C9JKE6;C9JMC4;E7EN95;H7C5L4;O75369;Q13706;Q59EC2;Q60FE7;Q6MZJ1;Q8WXS9;Q8WXT0;Q8WXT1;Q8WXT2;Q8WXT3;Q9NRB5;Q9NT26;Q9UEV9
FKBP4	Peptidyl-prolyl cis-trans isomerase;Peptidyl-prolyl cis-trans isomerase FKBP4;Peptidyl-prolyl cis-trans isomerase FKBP4, N-terminally processed	-0.811338	-0.297766	0	0	+	+			+	anatomical structure development;androgen receptor signaling pathway;biological regulation;cation transport;cellular component assembly;cellular component assembly at cellular level;cellular component organization;cellular component organization at cellular level;cellular component organization or biogenesis;cellular component organization or biogenesis at cellular level;cellular macromolecular c…	adenyl nucleotide binding;adenyl ribonucleotide binding;ATP binding;binding;binding, bridging;catalytic activity;cis-trans isomerase activity;drug binding;FK506 binding;GTP binding;guanyl nucleotide binding;guanyl ribonucleotide binding;isomerase activity;macrolide binding;nucleotide binding;peptidyl-prolyl cis-trans isomerase activity;protein binding;protein binding, bridging;purine nucleotide b…	axon part;axonal growth cone;cell body;cell part;cell projection part;cytoplasmic part;cytoskeletal part;cytosol;growth cone;intracellular membrane-bounded organelle;intracellular organelle;intracellular organelle part;intracellular part;macromolecular complex;membrane;membrane-bounded organelle;microtubule;mitochondrion;neuronal cell body;nucleus;organelle;organelle part;perinuclear region of cy…		FKBP_C;TPR_1	3D-structure;Acetylation;Chaperone;Completeproteome;Cytoplasm;Cytoskeleton;Directproteinsequencing;Isomerase;Microtubule;Mitochondrion;Nucleus;Phosphoprotein;Polymorphism;Referenceproteome;Repeat;Rotamase;TPRrepeat		2.29e-26	0.137	0.278	4.58e-22	4.95e-08	0.137	0.163	0.000991046	NaN	NaN	NaN	NaN	NaN	NaN	NaN	NaN	ENSG00000004478	ENST00000001008;ENST00000538622;ENST00000539181;ENST00000543769;ENST00000544366;ENST00000630279	ENSP00000001008;ENSP00000438491;ENSP00000439703;ENSP00000442193;ENSP00000446368;ENSP00000486800	D3DUQ1;F5H120;F5H1U3;H0YFG2;H0YG86;Q02790;Q9UCP1;Q9UCV7
LMNA	Lamin-A/C;Prelamin-A/C	-0.808067	0.271733	0.310989	0	+	+	+		+	activation of signaling protein activity involved in unfolded protein response;anatomical structure development;biological regulation;cardiac cell development;cardiac muscle cell development;cell cycle process;cell development;cellular component disassembly;cellular component disassembly at cellular level;cellular component disassembly involved in apoptosis;cellular component organization;cellula…	structural molecule activity	cell part;cytoplasm;cytoplasmic part;cytoskeletal part;cytosol;envelope;intermediate filament;intracellular membrane-bounded organelle;intracellular organelle;intracellular organelle part;intracellular part;lamin filament;macromolecular complex;membrane-bounded organelle;nuclear envelope;nuclear part;nucleoplasm;nucleus;organelle;organelle envelope;organelle part;perinuclear region of cytoplasm;p…	Arrhythmogenic right ventricular cardiomyopathy (ARVC);Dilated cardiomyopathy;Hypertrophic cardiomyopathy (HCM)	Filament;LTD	3D-structure;Acetylation;Alternativesplicing;Cardiomyopathy;Charcot-Marie-Toothdisease;Coiledcoil;Completeproteome;Congenitalmusculardystrophy;Directproteinsequencing;Diseasemutation;Emery-Dreifussmusculardystrophy;Intermediatefilament;Isopeptidebond;Limb-girdlemusculardystrophy;Lipoprotein;Methylation;Neuropathy;Nucleus;Phosphoprotein;Prenylation;Referenceproteome;Ublconjugation	CTCF-nucleophosmin-PARP-HIS-KPNA-LMNA-TOP complex;Emerin architectural complex;Emerin complex 24	1.82e-47	0.336	0.51	3.65e-43	4.05e-10	0.336	0.23	8.11e-06	4.25e-10	0.336	0.235	8.52e-06	NaN	NaN	NaN	NaN	ENSG00000160789	ENST00000347559;ENST00000361308;ENST00000368297;ENST00000368299;ENST00000368300;ENST00000368301;ENST00000448611;ENST00000473598;ENST00000504687;ENST00000508500;ENST00000515459	ENSP00000292304;ENSP00000355292;ENSP00000357280;ENSP00000357282;ENSP00000357283;ENSP00000357284;ENSP00000395597;ENSP00000421821;ENSP00000424518;ENSP00000424977;ENSP00000426535	A0A0C4DGC5;B4DI32;D3DVB0;D6RAQ3;D6RB20;E7EUI9;H0YAB0;P02545;P02546;Q3BDU5;Q5I6Y4;Q5I6Y6;Q5TCI8;Q5TCJ2;Q5TCJ3;Q6UYC3;Q969I8;Q96JA2
MYH9	Myosin-9	-0.800411	-0.374085	0	0	+	+			+	actin cytoskeleton organization;actin cytoskeleton reorganization;actin filament-based movement;actin filament-based process;anatomical structure formation involved in morphogenesis;anatomical structure morphogenesis;angiogenesis;axon guidance;biological adhesion;biological regulation;blood vessel endothelial cell migration;cell adhesion;cell cycle process;cell differentiation;cell migration;cell…	actin binding;actin filament binding;actin-dependent ATPase activity;adenyl nucleotide binding;adenyl ribonucleotide binding;ADP binding;ATP binding;ATPase activity;ATPase activity, coupled;binding;catalytic activity;cytoskeletal protein binding;hydrolase activity;hydrolase activity, acting on acid anhydrides;hydrolase activity, acting on acid anhydrides, in phosphorus-containing anhydrides;ident…	actin cytoskeleton;actin filament bundle;actomyosin;actomyosin contractile ring;adherens junction;anchoring junction;cell cortex part;cell division site part;cell junction;cell part;cell projection;cell-cell adherens junction;cell-cell junction;cleavage furrow;contractile ring;cortical cytoskeleton;cytoplasm;cytoplasmic part;cytoskeletal part;cytoskeleton;cytosol;extracellular membrane-bounded or…	Tight junction;Viral myocarditis	IQ;Myosin_head;Myosin_N;Myosin_tail_1	3D-structure;Acetylation;Actin-binding;Alportsyndrome;Alternativesplicing;ATP-binding;Calmodulin-binding;Cataract;Cellshape;Coiledcoil;Completeproteome;Cytoplasm;Cytoskeleton;Deafness;Directproteinsequencing;Diseasemutation;Motorprotein;Myosin;Non-syndromicdeafness;Nucleotide-binding;Phosphoprotein;Polymorphism;Referenceproteome;Ublconjugation	Emerin complex 1;WIP-WASp-actin-myosin-IIa complex	6.34e-38	0.217	0.378	1.27e-33	4.32e-12	0.217	0.264	8.64e-08	NaN	NaN	NaN	NaN	NaN	NaN	NaN	NaN	ENSG00000100345	ENST00000216181;ENST00000401701;ENST00000456729	ENSP00000216181;ENSP00000384631;ENSP00000414852	A8K6E4;B1AH99;O60805;P35579;Q5BKV1;Q60FE2;Q86T83
PDLIM7	PDZ and LIM domain protein 7	-0.794238	0	0	0	+				+	actin cytoskeleton organization;actin filament-based process;biological regulation;cell differentiation;cellular component organization;cellular component organization at cellular level;cellular component organization or biogenesis;cellular component organization or biogenesis at cellular level;cellular developmental process;cellular membrane organization;cellular process;cytoskeleton organizatio…	binding;cation binding;ion binding;metal ion binding;transition metal ion binding;zinc ion binding	actin cytoskeleton;actin filament bundle;actomyosin;adherens junction;anchoring junction;cell junction;cell part;cell projection;cell-substrate adherens junction;cell-substrate junction;cytoplasm;cytoskeletal part;cytoskeleton;focal adhesion;intracellular non-membrane-bounded organelle;intracellular organelle;intracellular organelle part;intracellular part;non-membrane-bounded organelle;organelle…		LIM;PDZ	3D-structure;Alternativesplicing;Completeproteome;Cytoplasm;Cytoskeleton;Developmentalprotein;Differentiation;Directproteinsequencing;LIMdomain;Metal-binding;Osteogenesis;Phosphoprotein;Polymorphism;Referenceproteome;Repeat;Zinc		7.11e-29	0.106	0.253	1.42e-24	NaN	NaN	NaN	NaN	NaN	NaN	NaN	NaN	NaN	NaN	NaN	NaN	ENSG00000196923	ENST00000355572;ENST00000355841;ENST00000359895;ENST00000393546;ENST00000393551;ENST00000486828;ENST00000493815;ENST00000503827;ENST00000505074;ENST00000506161;ENST00000506537	ENSP00000347776;ENSP00000348099;ENSP00000352964;ENSP00000377177;ENSP00000377182;ENSP00000421664;ENSP00000422363;ENSP00000424850;ENSP00000426213;ENSP00000431236;ENSP00000439157	D6RAN1;D6RF83;D6RH06;H0Y8W6;H7BYK4;Q14250;Q5XG82;Q6NVZ5;Q96C91;Q9BXB8;Q9BXB9;Q9NR12
SPHK1	Sphingosine kinase 1	-0.793583	0	0	0	+				+	activation of protein kinase activity;activation of protein kinase C activity by G-protein coupled receptor protein signaling pathway;alcohol metabolic process;amine metabolic process;anatomical structure development;biological regulation;biosynthetic process;blood vessel development;brain development;calcium-mediated signaling;catabolic process;cell surface receptor linked signaling pathway;cell…	adenyl nucleotide binding;adenyl ribonucleotide binding;ATP binding;binding;calmodulin binding;catalytic activity;cation binding;D-erythro-sphingosine kinase activity;diacylglycerol kinase activity;DNA binding;ion binding;kinase activity;lipid kinase activity;magnesium ion binding;metal ion binding;nucleic acid binding;nucleotide binding;phosphotransferase activity, alcohol group as acceptor;prot…	cell part;cytoplasmic part;cytosol;intracellular membrane-bounded organelle;intracellular organelle;intracellular part;membrane;membrane-bounded organelle;nucleus;organelle;plasma membrane	Calcium signaling pathway;Fc gamma R-mediated phagocytosis;ko05152;Sphingolipid metabolism;VEGF signaling pathway	DAGK_cat	3D-structure;Alternativesplicing;ATP-binding;Calmodulin-binding;Completeproteome;Cytoplasm;Kinase;Nucleotide-binding;Nucleus;Phosphoprotein;Polymorphism;Referenceproteome;Transferase		1.35e-33	0.082	0.236	2.7e-29	NaN	NaN	NaN	NaN	NaN	NaN	NaN	NaN	NaN	NaN	NaN	NaN	ENSG00000176170	ENST00000323374;ENST00000392496;ENST00000545180;ENST00000588682;ENST00000590379;ENST00000590959;ENST00000592299	ENSP00000313681;ENSP00000376285;ENSP00000440970;ENSP00000465002;ENSP00000465726;ENSP00000466422;ENSP00000468547	K7EJ32;K7EMA4;Q8N632;Q96GK1;Q9HD92;Q9NY70;Q9NYA1;Q9NYL3
PHLDA2	Pleckstrin homology-like domain family A member 2	-0.787637	0	0	0	+				+	anatomical structure morphogenesis;apoptosis;cell death;cellular process;death;developmental process;organ morphogenesis;programmed cell death	binding;lipid binding;phospholipid binding	cell part;cytoplasm;intracellular part;membrane			Completeproteome;Cytoplasm;Membrane;Phosphoprotein;Referenceproteome		8.59e-30	0.093	0.25	1.72e-25	NaN	NaN	NaN	NaN	NaN	NaN	NaN	NaN	NaN	NaN	NaN	NaN	ENSG00000181649;ENSG00000274538	ENST00000314222;ENST00000618418	ENSP00000319231;ENSP00000483602	O00496;Q53GA4
LIMA1	LIM domain and actin-binding protein 1	-0.78526	-0.672409	0	-0.254029	+	+		+	+	actin cytoskeleton organization;actin filament bundle assembly;actin filament organization;actin filament-based process;biological regulation;cell projection organization;cellular component assembly;cellular component assembly at cellular level;cellular component organization;cellular component organization at cellular level;cellular component organization or biogenesis;cellular component organiz…	actin binding;actin filament binding;actin monomer binding;binding;cation binding;cytoskeletal protein binding;ion binding;metal ion binding;protein binding;transition metal ion binding;zinc ion binding	actin cytoskeleton;actin filament bundle;actomyosin;adherens junction;anchoring junction;cell junction;cell part;cell-substrate adherens junction;cell-substrate junction;cytoplasm;cytoskeletal part;cytoskeleton;focal adhesion;intracellular non-membrane-bounded organelle;intracellular organelle;intracellular organelle part;intracellular part;membrane;non-membrane-bounded organelle;organelle;organe…		LIM	3D-structure;Acetylation;Actin-binding;Alternativepromoterusage;Alternativesplicing;Celljunction;Completeproteome;Cytoplasm;Cytoskeleton;LIMdomain;Metal-binding;Phosphoprotein;Referenceproteome;Zinc		3.51e-40	0.224	0.379	7.03e-36	3.46e-37	0.224	0.35	6.92e-33	NaN	NaN	NaN	NaN	1.26e-06	0.224	0.263	0.0252275	ENSG00000050405	ENST00000341247;ENST00000394943;ENST00000547825;ENST00000550592;ENST00000551691;ENST00000552491;ENST00000552720;ENST00000552783;ENST00000552823;ENST00000552909	ENSP00000340184;ENSP00000378400;ENSP00000447975;ENSP00000448411;ENSP00000448463;ENSP00000448706;ENSP00000448779;ENSP00000449890;ENSP00000450087;ENSP00000450266	B2RB09;F8VQE1;F8VRN8;F8VS07;F8VTU2;F8VVQ7;Q2TAN7;Q59FE8;Q9BVF2;Q9H8J1;Q9HBN5;Q9NX96;Q9NXC3;Q9NXU6;Q9P0H8;Q9UHB5;Q9UHB6
GPRC5A	Retinoic acid-induced protein 3	-0.782447	-0.272262	0	0	+	+			+		G-protein coupled receptor activity;molecular transducer activity;receptor activity;signal transducer activity;signaling receptor activity;transmembrane signaling receptor activity	cell part;cytoplasmic part;cytoplasmic vesicle membrane;cytoplasmic vesicle part;Golgi apparatus;integral to membrane;integral to plasma membrane;intracellular membrane-bounded organelle;intracellular organelle;intracellular organelle part;intracellular part;intrinsic to membrane;intrinsic to plasma membrane;membrane;membrane part;membrane-bounded organelle;organelle;organelle membrane;organelle …		7tm_3	Cellmembrane;Completeproteome;Cytoplasmicvesicle;Glycoprotein;G-proteincoupledreceptor;Membrane;Phosphoprotein;Polymorphism;Receptor;Referenceproteome;Transducer;Transmembrane;Transmembranehelix		1.83e-24	0.141	0.274	3.66e-20	1.12e-08	0.141	0.157	0.000223955	NaN	NaN	NaN	NaN	NaN	NaN	NaN	NaN	ENSG00000013588	ENST00000014914;ENST00000534831;ENST00000540125	ENSP00000014914;ENSP00000439430;ENSP00000441627	B3KV45;F5GWG3;H0YFN2;O95357;Q8NFJ5
ZYX	Zyxin	-0.77846	0	0.353829	0	+		+		+	biological adhesion;biological regulation;cell adhesion;cell communication;cell-cell signaling;cellular process;cellular response to stimulus;interaction with host;interspecies interaction between organisms;multi-organism process;regulation of biological process;regulation of cellular process;reproductive process;response to stimulus;signal transduction;signaling;viral reproductive process;virus-…	binding;cation binding;ion binding;metal ion binding;transition metal ion binding;zinc ion binding	actin filament bundle;actomyosin;adherens junction;anchoring junction;cell junction;cell part;cell-cell adherens junction;cell-cell junction;cell-substrate adherens junction;cell-substrate junction;cytoplasm;cytoskeletal part;focal adhesion;integral to membrane;integral to plasma membrane;intracellular membrane-bounded organelle;intracellular organelle;intracellular organelle part;intracellular p…	Focal adhesion	LIM	Acetylation;Celladhesion;Celljunction;Completeproteome;Cytoplasm;Cytoskeleton;Directproteinsequencing;Host-virusinteraction;LIMdomain;Metal-binding;Nucleus;Phosphoprotein;Polymorphism;Referenceproteome;Repeat;Zinc		1.37e-26	0.139	0.294	2.74e-22	NaN	NaN	NaN	NaN	1.2e-17	0.139	0.055	2.41e-13	NaN	NaN	NaN	NaN	ENSG00000159840	ENST00000322764;ENST00000354434;ENST00000392910;ENST00000436448;ENST00000446634;ENST00000449630;ENST00000457235	ENSP00000324422;ENSP00000346417;ENSP00000376642;ENSP00000400537;ENSP00000403714;ENSP00000411230;ENSP00000413467	A4D2G6;B4DQX7;C9IZ41;C9JJK5;H0Y2Y8;H7C3D3;H7C3R3;Q15942;Q6I9S4
ITGA5	Integrin alpha-5;Integrin alpha-5 heavy chain;Integrin alpha-5 light chain	-0.773477	0	0	0	+				+	anatomical structure formation involved in morphogenesis;angiogenesis;axon guidance;behavior;biological adhesion;biological regulation;blood coagulation;cell adhesion;cell adhesion mediated by integrin;cell junction assembly;cell junction organization;cell migration;cell motility;cell surface receptor linked signaling pathway;cell-cell adhesion;cell-cell adhesion mediated by integrin;cell-substra…	binding;cation binding;cytokine receptor binding;growth factor receptor binding;ion binding;metal ion binding;platelet-derived growth factor receptor binding;protein binding;receptor binding;vascular endothelial growth factor receptor 2 binding;vascular endothelial growth factor receptor binding	alphav-beta3 integrin-vitronectin complex;cell part;cell projection;external side of plasma membrane;integrin complex;macromolecular complex;membrane part;plasma membrane part;protein complex;receptor complex;ruffle;synapse	Arrhythmogenic right ventricular cardiomyopathy (ARVC);Bacterial invasion of epithelial cells;Dilated cardiomyopathy;ECM-receptor interaction;Focal adhesion;Hematopoietic cell lineage;Hypertrophic cardiomyopathy (HCM);Phagosome;Regulation of actin cytoskeleton;Shigellosis	FG-GAP;Integrin_alpha2	3D-structure;Calcium;Celladhesion;Cleavageonpairofbasicresidues;Completeproteome;Directproteinsequencing;Disulfidebond;Glycoprotein;Host-virusinteraction;Integrin;Membrane;Metal-binding;Polymorphism;Receptor;Referenceproteome;Repeat;Signal;Transmembrane;Transmembranehelix	ITGA5-ITGB1-ADAM15 complex;ITGA5-ITGB1-CAL4A3 complex;ITGA5-ITGB1-FN-1-NOV complex;Itga5-Itgb1-Fn1-Sfrp2 complex;ITGA5-ITGB1-FN1-TGM2 complex;ITGA5-ITGB1-SPP1 complex;ITGA5-ITGB3-COL6A3 complex;ITGA5-ITGB4 complex	1.88e-23	0.075	0.193	3.77e-19	NaN	NaN	NaN	NaN	NaN	NaN	NaN	NaN	NaN	NaN	NaN	NaN	ENSG00000161638	ENST00000293379;ENST00000435631;ENST00000547197;ENST00000553071	ENSP00000293379;ENSP00000405865;ENSP00000447347;ENSP00000450267	B4E3F4;H0YHL9;H0YIV7;P08648;Q96HA5
COL7A1	Collagen alpha-1(VII) chain	-0.771517	0	0	0	+				+	anatomical structure development;biological adhesion;cell adhesion;cellular component disassembly;cellular component disassembly at cellular level;cellular component organization;cellular component organization at cellular level;cellular component organization or biogenesis;cellular component organization or biogenesis at cellular level;cellular process;collagen catabolic process;collagen metabol…	endopeptidase inhibitor activity;endopeptidase regulator activity;enzyme inhibitor activity;enzyme regulator activity;peptidase inhibitor activity;peptidase regulator activity;serine-type endopeptidase inhibitor activity	anchoring collagen;basement membrane;cell part;collagen;collagen type VII;cytoplasmic part;endoplasmic reticulum lumen;endoplasmic reticulum part;extracellular matrix part;extracellular region part;intracellular organelle lumen;intracellular organelle part;intracellular part;membrane-enclosed lumen;organelle lumen;organelle part		Collagen;fn3;Kunitz_BPTI;VWA	Alternativesplicing;Basementmembrane;Celladhesion;Collagen;Completeproteome;Directproteinsequencing;Diseasemutation;Disulfidebond;Epidermolysisbullosa;Extracellularmatrix;Glycoprotein;Hydroxylation;Polymorphism;Proteaseinhibitor;Referenceproteome;Repeat;Secreted;Serineproteaseinhibitor;Signal		1.51e-18	0.051	0.16	3.02e-14	NaN	NaN	NaN	NaN	NaN	NaN	NaN	NaN	NaN	NaN	NaN	NaN	ENSG00000114270	ENST00000328333;ENST00000422991	ENSP00000332371;ENSP00000391608	C9JBL3;Q02388;Q14054;Q16507
PMEPA1	Protein TMEPAI	-0.761982	0	0	0	+				+	androgen receptor signaling pathway;biological regulation;cell surface receptor linked signaling pathway;cellular process;cellular response to stimulus;enzyme linked receptor protein signaling pathway;intracellular receptor mediated signaling pathway;negative regulation of biological process;negative regulation of cell communication;negative regulation of cellular process;negative regulation of r…		cell part;cytoplasmic part;early endosome membrane;endosomal part;endosome membrane;integral to membrane;intracellular organelle part;intracellular part;intrinsic to membrane;membrane;membrane part;organelle membrane;organelle part;plasma membrane			Alternativesplicing;Cellmembrane;Completeproteome;Membrane;Polymorphism;Referenceproteome;Repeat;Transmembrane;Transmembranehelix;Ublconjugationpathway		9.69e-25	0.121	0.239	1.94e-20	NaN	NaN	NaN	NaN	NaN	NaN	NaN	NaN	NaN	NaN	NaN	NaN	ENSG00000124225	ENST00000265626;ENST00000341744;ENST00000347215;ENST00000395814;ENST00000395816;ENST00000395819;ENST00000414037	ENSP00000265626;ENSP00000344014;ENSP00000345826;ENSP00000379159;ENSP00000379161;ENSP00000379164;ENSP00000401506	A2A2F4;A2A2F5;Q5TDR6;Q8NER4;Q969W9;Q96B72;Q9UJD3
PFN1	Profilin-1	-0.761685	0	0.327412	0	+		+		+	actin cytoskeleton organization;actin filament-based process;anatomical structure formation involved in morphogenesis;biological regulation;cell activation;cell death;cellular component organization;cellular component organization at cellular level;cellular component organization or biogenesis;cellular component organization or biogenesis at cellular level;cellular process;cellular response to ch…	binding;lipid binding;phosphatidylinositol binding;phosphatidylinositol-4,5-bisphosphate binding;phospholipid binding	cell part;cell projection;cytoplasm;cytoskeleton;intracellular membrane-bounded organelle;intracellular non-membrane-bounded organelle;intracellular organelle;intracellular part;membrane-bounded organelle;neuron projection;non-membrane-bounded organelle;nucleus;organelle;synapse	Regulation of actin cytoskeleton;Shigellosis	Profilin	3D-structure;Acetylation;Actin-binding;Amyotrophiclateralsclerosis;Completeproteome;Cytoplasm;Cytoskeleton;Directproteinsequencing;Diseasemutation;Isopeptidebond;Neurodegeneration;Phosphoprotein;Referenceproteome;Ublconjugation	Profilin 1 complex;RIAM-profilin complex;RIAM-Rap1-GTP-profilin complex	2.53e-29	0.307	0.461	5.07e-25	NaN	NaN	NaN	NaN	1.18e-11	0.307	0.201	2.37e-07	NaN	NaN	NaN	NaN	ENSG00000108518	ENST00000225655;ENST00000572383;ENST00000574872	ENSP00000225655;ENSP00000460363;ENSP00000465019	I3L3D5;K7EJ44;P07737;Q53Y44
C6orf10	Uncharacterized protein C6orf10	-0.761042	0	-0.819832	0	+		+		+			cell part;integral to membrane;intrinsic to membrane;membrane part			Alternativesplicing;Completeproteome;Membrane;Polymorphism;Referenceproteome;Transmembrane;Transmembranehelix		3.86e-52	0.001	0.157	7.73e-48	NaN	NaN	NaN	NaN	1.23e-65	0.001	0.158	2.47e-61	NaN	NaN	NaN	NaN	ENSG00000204296;ENSG00000206245;ENSG00000206310;ENSG00000232106	ENST00000375015;ENST00000383130;ENST00000399749;ENST00000447241;ENST00000448986;ENST00000457429;ENST00000533191;ENST00000548927;ENST00000612031;ENST00000618584	ENSP00000364155;ENSP00000372611;ENSP00000382654;ENSP00000408514;ENSP00000410514;ENSP00000415517;ENSP00000431199;ENSP00000448472;ENSP00000480403;ENSP00000485011	A2BET1;A2BET2;A6NME2;B0S7R2;B0S7R3;E9PMB1;Q5SPI9;Q5SPJ0;Q5SPK9;Q5SPL0;Q5SRN2;Q5SRN3;Q5TG25;Q5TG26;Q8N4B6
C6orf10		-0.761042	0	-0.819832	0	+		+		+						Completeproteome;Referenceproteome		3.86e-52	0.001	0.157	7.73e-48	NaN	NaN	NaN	NaN	1.23e-65	0.001	0.158	2.47e-61	NaN	NaN	NaN	NaN	ENSG00000204296	ENST00000375007;ENST00000442822;ENST00000527965;ENST00000532023;ENST00000534588;ENST00000617061	ENSP00000364146;ENSP00000411164;ENSP00000432566;ENSP00000432814;ENSP00000435103;ENSP00000482001	A0A087WYQ2;C9J9T8;E9PLW3;E9PNQ4;E9PQ85;F8VVU2
WDR1	WD repeat-containing protein 1	-0.750667	0	0	0	+				+	cell activation;cellular process;establishment of localization;establishment of localization in cell;exocytosis;multicellular organismal process;neurological system process;platelet activation;platelet degranulation;secretion;secretion by cell;sensory perception;sensory perception of mechanical stimulus;sensory perception of sound;system process;transport;vesicle-mediated transport		cell junction;cell part;cell projection;cytoplasmic part;cytoskeletal part;cytosol;extracellular region;intracellular non-membrane-bounded organelle;intracellular organelle;intracellular organelle part;intracellular part;macromolecular complex;non-membrane-bounded organelle;organelle;organelle part;podosome;protein complex		WD40	Acetylation;Actin-binding;Alternativesplicing;Celljunction;Cellprojection;Completeproteome;Cytoplasm;Cytoskeleton;Directproteinsequencing;Phosphoprotein;Polymorphism;Referenceproteome;Repeat;WDrepeat		2.59e-30	0.15	0.288	5.18e-26	NaN	NaN	NaN	NaN	NaN	NaN	NaN	NaN	NaN	NaN	NaN	NaN	ENSG00000071127	ENST00000382451;ENST00000382452;ENST00000499869;ENST00000502702;ENST00000508079	ENSP00000371889;ENSP00000371890;ENSP00000425481;ENSP00000426725;ENSP00000427687	A8K6E9;A8MPU4;D6RD66;O75083;O75313;Q8N6E5;Q9UG05;Q9UG78;Q9UQE0
RBM14	RNA-binding protein 14	-0.7456	0	0	0	+				+	biological regulation;biosynthetic process;cellular biosynthetic process;cellular component organization;cellular component organization at cellular level;cellular component organization or biogenesis;cellular component organization or biogenesis at cellular level;cellular macromolecule biosynthetic process;cellular macromolecule metabolic process;cellular metabolic process;cellular nitrogen comp…	binding;binding, bridging;ligand-dependent nuclear receptor transcription coactivator activity;nucleic acid binding;nucleotide binding;protein binding;protein binding transcription factor activity;protein binding, bridging;RNA binding;RNA polymerase II transcription cofactor activity;RNA polymerase II transcription factor binding transcription factor activity;transcription coactivator activity;tr…	cell part;intracellular organelle part;intracellular part;macromolecular complex;mediator complex;nuclear part;nucleoplasm part;organelle part;protein complex;ribonucleoprotein complex;transcription factor complex		RRM_1	3D-structure;Alternativesplicing;Completeproteome;Nucleus;Phosphoprotein;Referenceproteome;Repeat;Repressor;RNA-binding;Transcription;Transcriptionregulation		1.02e-21	0.093	0.215	2.04e-17	NaN	NaN	NaN	NaN	NaN	NaN	NaN	NaN	NaN	NaN	NaN	NaN	ENSG00000239306	ENST00000310137;ENST00000393979;ENST00000409372;ENST00000409738;ENST00000443702	ENSP00000311747;ENSP00000377548;ENSP00000386518;ENSP00000386995;ENSP00000414650	B0LM41;B3KMN4;B8ZZ74;D6RGD8;F8WDX3;O75932;Q2PYN1;Q53GV1;Q68DQ9;Q96PK5;Q96PK6
CD3EAP	DNA-directed RNA polymerase I subunit RPA34	-0.739363	-0.288264	0	-0.254469	+	+			+	biological regulation;biosynthetic process;cell surface receptor linked signaling pathway;cellular biosynthetic process;cellular macromolecule biosynthetic process;cellular macromolecule metabolic process;cellular metabolic process;cellular nitrogen compound metabolic process;cellular process;cellular response to stimulus;enzyme linked receptor protein signaling pathway;macromolecule biosynthetic…	catalytic activity;DNA-directed RNA polymerase activity;nucleotidyltransferase activity;RNA polymerase activity;transferase activity;transferase activity, transferring phosphorus-containing groups	cell part;chromosome;cytoplasmic part;DNA-directed RNA polymerase complex;DNA-directed RNA polymerase I complex;intracellular membrane-bounded organelle;intracellular non-membrane-bounded organelle;intracellular organelle;intracellular organelle part;intracellular part;macromolecular complex;membrane-bounded organelle;mitochondrion;non-membrane-bounded organelle;nuclear DNA-directed RNA polymeras…		RNA_polI_A34	Acetylation;Alternativesplicing;Chromosome;Completeproteome;DNA-directedRNApolymerase;Nucleus;Phosphoprotein;Polymorphism;Referenceproteome;Transcription	TNF-alpha/NF-kappa B signaling complex 5	5.34e-28	0.122	0.247	1.07e-23	4.08e-10	0.122	0.132	8.16e-06	NaN	NaN	NaN	NaN	6.34e-06	0.122	0.132	0.126994	ENSG00000117877	ENST00000309424;ENST00000589804;ENST00000590794;ENST00000592852	ENSP00000310966;ENSP00000465099;ENSP00000466503;ENSP00000467771	K7EMH2;K7EQC8;O15446;Q32N11;Q7Z5U2;Q9UPF6
COTL1	Coactosin-like protein	-0.738181	-0.339815	0	0	+	+			+	defense response;defense response to fungus;multi-organism process;response to biotic stimulus;response to fungus;response to other organism;response to stimulus;response to stress	actin binding;binding;cytoskeletal protein binding;protein binding	cell part;cytoplasm;cytoskeleton;intracellular;intracellular non-membrane-bounded organelle;intracellular organelle;intracellular organelle part;intracellular part;membrane;non-membrane-bounded organelle;nuclear membrane;nuclear part;organelle;organelle membrane;organelle part		Cofilin_ADF	3D-structure;Acetylation;Actin-binding;Chaperone;Completeproteome;Cytoplasm;Cytoskeleton;Directproteinsequencing;Membrane;Nucleus;Referenceproteome		2.27e-24	0.096	0.221	4.55e-20	1.37e-12	0.096	0.13	2.74e-08	NaN	NaN	NaN	NaN	NaN	NaN	NaN	NaN	ENSG00000103187	ENST00000262428;ENST00000564057;ENST00000567786	ENSP00000262428;ENSP00000457033;ENSP00000480117	A0A087WWC7;B2RDU3;D3DUL9;H3BT58;Q14019;Q86XM5
FN1	Anastellin;Fibronectin;Ugl-Y1;Ugl-Y2;Ugl-Y3	-0.73699	-0.716082	0	0	+	+			+	acute inflammatory response;acute-phase response;anatomical structure formation involved in morphogenesis;anatomical structure morphogenesis;angiogenesis;biological adhesion;biological regulation;calcium-independent cell-matrix adhesion;cell activation;cell adhesion;cell junction assembly;cell junction organization;cell migration;cell morphogenesis;cell morphogenesis involved in differentiation;c…	binding;carbohydrate binding;collagen binding;enzyme activator activity;enzyme regulator activity;extracellular matrix structural constituent;glycosaminoglycan binding;heparin binding;pattern binding;peptidase activator activity;peptidase regulator activity;polysaccharide binding;protein binding;structural molecule activity	apical plasma membrane;basement membrane;cell part;cytoplasmic membrane-bounded vesicle lumen;cytoplasmic part;cytoplasmic vesicle part;endoplasmic reticulum-Golgi intermediate compartment;extracellular matrix;extracellular matrix part;extracellular region;extracellular region part;fibrinogen complex;intracellular membrane-bounded organelle;intracellular organelle;intracellular organelle part;int…	Amoebiasis;Bacterial invasion of epithelial cells;ECM-receptor interaction;Focal adhesion;Pathways in cancer;Regulation of actin cytoskeleton;Small cell lung cancer	fn1;fn2;fn3	3D-structure;Acutephase;Alternativesplicing;Angiogenesis;Celladhesion;Cellshape;Completeproteome;Directproteinsequencing;Diseasemutation;Disulfidebond;Extracellularmatrix;Glycoprotein;Heparin-binding;Isopeptidebond;Phosphoprotein;Polymorphism;Pyrrolidonecarboxylicacid;Referenceproteome;Repeat;Secreted;Signal;Sulfation	FN1-TGM2 complex;ITGA2B-ITGB3-FN1-TGM2 complex;ITGA5-ITGB1-FN-1-NOV complex;ITGA5-ITGB1-FN1-TGM2 complex;ITGB6-FYN-FN1 complex	3.69e-31	0.267	0.413	7.38e-27	9.63e-41	0.267	0.403	1.93e-36	NaN	NaN	NaN	NaN	NaN	NaN	NaN	NaN	ENSG00000115414	ENST00000323926;ENST00000336916;ENST00000354785;ENST00000356005;ENST00000357867;ENST00000359671;ENST00000421182;ENST00000426059;ENST00000432072;ENST00000438981;ENST00000443816;ENST00000446046;ENST00000456923	ENSP00000323534;ENSP00000338200;ENSP00000346839;ENSP00000348285;ENSP00000350534;ENSP00000352696;ENSP00000392565;ENSP00000394423;ENSP00000398907;ENSP00000399538;ENSP00000410422;ENSP00000415018;ENSP00000416139	B7ZLF0;E9PE77;E9PG29;H0Y4K8;H0Y7Z1;O95609;O95610;P02751;Q14312;Q14325;Q14326;Q17RV7;Q564H7;Q585T2;Q59EH1;Q60FE4;Q68DP8;Q68DP9;Q68DT4;Q6LDP6;Q6MZS0;Q6MZU5;Q6N025;Q6N0A6;Q7Z391;Q86T27;Q8IVI8;Q96KP7;Q96KP8;Q96KP9;Q9H1B8;Q9HAP3;Q9UMK2
THBD	Thrombomodulin	-0.727907	-0.729661	-0.268082	-0.350236	+	+	+	+	+	biological regulation;blood coagulation;cell migration;cell motility;cellular component movement;cellular process;coagulation;developmental process;embryo development;female pregnancy;hemostasis;immune system process;leukocyte migration;locomotion;multicellular organismal process;multi-organism process;negative regulation of biological process;negative regulation of blood coagulation;negative reg…	binding;calcium ion binding;carbohydrate binding;cation binding;ion binding;metal ion binding;molecular transducer activity;receptor activity;signal transducer activity;signaling receptor activity;transmembrane signaling receptor activity	cell part;cell surface;integral to membrane;integral to plasma membrane;intrinsic to membrane;intrinsic to plasma membrane;membrane part;plasma membrane part	Complement and coagulation cascades	EGF_CA;Tme5_EGF_like	3D-structure;Bloodcoagulation;Completeproteome;Directproteinsequencing;Diseasemutation;Disulfidebond;EGF-likedomain;Glycoprotein;Hemolyticuremicsyndrome;Hemostasis;Hydroxylation;Membrane;Polymorphism;Receptor;Referenceproteome;Repeat;Signal;Thrombophilia;Transmembrane;Transmembranehelix		9.09e-41	0.372	0.548	1.82e-36	8.32e-60	0.372	0.558	1.67e-55	5.35e-10	0.372	0.425	1.07e-05	4.02e-11	0.372	0.458	8.06e-07	ENSG00000178726	ENST00000377103	ENSP00000366307	P07204;Q8IV29;Q9UC32
PTRF	Polymerase I and transcript release factor	-0.72726	0	0	0	+				+	biological regulation;biosynthetic process;cellular biosynthetic process;cellular macromolecule metabolic process;cellular metabolic process;cellular nitrogen compound metabolic process;cellular process;macromolecule metabolic process;metabolic process;nitrogen compound metabolic process;nucleic acid metabolic process;nucleobase-containing compound metabolic process;primary metabolic process;regu…	binding;nucleic acid binding;RNA binding;rRNA binding;rRNA primary transcript binding	caveola;cell part;cytoplasmic part;cytosol;endoplasmic reticulum;intracellular membrane-bounded organelle;intracellular organelle;intracellular organelle part;intracellular part;membrane part;membrane raft;membrane-bounded organelle;mitochondrion;nuclear part;nucleoplasm;organelle;organelle part;plasma membrane part			Acetylation;Alternativesplicing;Cellmembrane;Coiledcoil;Completeproteome;Congenitalgeneralizedlipodystrophy;Cytoplasm;Diabetesmellitus;Directproteinsequencing;Endoplasmicreticulum;Membrane;Microsome;Mitochondrion;Nucleus;Phosphoprotein;Polymorphism;Referenceproteome;RNA-binding;rRNA-binding;Transcription;Transcriptionregulation;Transcriptiontermination		1.26e-40	0.317	0.485	2.52e-36	NaN	NaN	NaN	NaN	NaN	NaN	NaN	NaN	NaN	NaN	NaN	NaN	ENSG00000177469	ENST00000357037	ENSP00000349541	B2RAW7;O00535;Q6GMY1;Q6NZI2;Q96H74;Q9BT85;Q9HAP4
PDLIM5	PDZ and LIM domain protein 5	-0.726634	0	0	0	+				+	biological regulation;regulation of anatomical structure morphogenesis;regulation of biological process;regulation of cell development;regulation of cell differentiation;regulation of cell morphogenesis;regulation of cell morphogenesis involved in differentiation;regulation of cell projection organization;regulation of cellular component biogenesis;regulation of cellular component organization;re…	actin binding;actinin binding;binding;cation binding;cytoskeletal protein binding;enzyme binding;ion binding;kinase binding;metal ion binding;protein binding;protein kinase binding;protein kinase C binding;transition metal ion binding;zinc ion binding	actin cytoskeleton;cell junction;cell part;contractile fiber part;cytoplasmic part;cytoskeletal part;cytoskeleton;cytosol;intracellular non-membrane-bounded organelle;intracellular organelle;intracellular organelle part;intracellular part;membrane;non-membrane-bounded organelle;organelle;organelle part;plasma membrane;postsynaptic density;postsynaptic membrane;synapse part;synaptic membrane;Z disc		LIM;PDZ	3D-structure;Acetylation;Alternativesplicing;Celljunction;Cellmembrane;Completeproteome;Cytoplasm;Directproteinsequencing;LIMdomain;Membrane;Metal-binding;Phosphoprotein;Polymorphism;Postsynapticcellmembrane;Referenceproteome;Repeat;Synapse;Synaptosome;Zinc		8.21e-36	0.231	0.375	1.64e-31	NaN	NaN	NaN	NaN	NaN	NaN	NaN	NaN	NaN	NaN	NaN	NaN	ENSG00000163110	ENST00000317968;ENST00000318007;ENST00000359265;ENST00000380180;ENST00000437932;ENST00000503974;ENST00000504489;ENST00000506632;ENST00000508216;ENST00000509357;ENST00000510099;ENST00000512274;ENST00000513341;ENST00000514743;ENST00000542407;ENST00000615540;ENST00000627587	ENSP00000321746;ENSP00000322021;ENSP00000352210;ENSP00000369527;ENSP00000398469;ENSP00000422528;ENSP00000422833;ENSP00000423009;ENSP00000424297;ENSP00000424360;ENSP00000426379;ENSP00000426804;ENSP00000429577;ENSP00000442187;ENSP00000480359;ENSP00000486834;ENSP00000486938	A0A0A0MSP3;A0A0D9SFR4;A0A0D9SFW3;A8K6F9;D6RAA1;D6RB78;D6RGG6;E9PBF5;H0Y8Y3;H0Y929;H0YBI4;O60705;Q56VN4;Q5UW38;Q8WVK0;Q96HC4
CD44	CD44 antigen	-0.717574	-0.543887	0	0	+	+			+	amine metabolic process;aminoglycan catabolic process;aminoglycan metabolic process;anatomical structure development;anatomical structure morphogenesis;biological adhesion;biological regulation;branching involved in prostate gland morphogenesis;branching involved in ureteric bud morphogenesis;branching morphogenesis of a tube;carbohydrate catabolic process;carbohydrate metabolic process;cartilage…	binding;carbohydrate binding;catalytic activity;collagen binding;glycosaminoglycan binding;hexosaminidase activity;hyaluronic acid binding;hyalurononglucosaminidase activity;hydrolase activity;hydrolase activity, acting on glycosyl bonds;hydrolase activity, hydrolyzing O-glycosyl compounds;pattern binding;polysaccharide binding;protein binding	basolateral plasma membrane;cell part;cell surface;cytoplasmic part;external side of plasma membrane;Golgi apparatus;integral to membrane;integral to plasma membrane;intracellular membrane-bounded organelle;intracellular organelle;intracellular part;intrinsic to membrane;intrinsic to plasma membrane;membrane;membrane part;membrane-bounded organelle;organelle;plasma membrane;plasma membrane part	ECM-receptor interaction;Hematopoietic cell lineage;Shigellosis	Xlink	3D-structure;Alternativesplicing;Bloodgroupantigen;Celladhesion;Completeproteome;Directproteinsequencing;Disulfidebond;Glycoprotein;Membrane;Phosphoprotein;Polymorphism;Proteoglycan;Pyrrolidonecarboxylicacid;Receptor;Referenceproteome;Signal;Transmembrane;Transmembranehelix		2.36e-27	0.112	0.244	4.72e-23	4.29e-21	0.112	0.193	8.58e-17	NaN	NaN	NaN	NaN	NaN	NaN	NaN	NaN	ENSG00000026508	ENST00000263398;ENST00000278385;ENST00000278386;ENST00000279452;ENST00000352818;ENST00000415148;ENST00000425428;ENST00000428726;ENST00000433892;ENST00000434472;ENST00000442151;ENST00000524922;ENST00000525211;ENST00000525469;ENST00000525685;ENST00000525688;ENST00000526000;ENST00000526025;ENST00000526553;ENST00000526669;ENST00000527889;ENST00000528455;ENST00000528672;ENST00000531110;ENST00000531873…	ENSP00000263398;ENSP00000278385;ENSP00000278386;ENSP00000279452;ENSP00000309732;ENSP00000389830;ENSP00000392331;ENSP00000395953;ENSP00000398099;ENSP00000398632;ENSP00000404447;ENSP00000431860;ENSP00000432405;ENSP00000432704;ENSP00000432718;ENSP00000433189;ENSP00000434418;ENSP00000434465;ENSP00000434530;ENSP00000434920;ENSP00000435321;ENSP00000435377;ENSP00000436451;ENSP00000436549;ENSP00000436623…	A5YRN9;B6EAT9;D3DR12;D3DR13;E9PKC6;H0Y2P0;H0Y5E4;H0YCL4;H0YCV9;H0YD13;H0YD17;H0YD90;H0YDV8;H0YDW7;H0YDX6;H0YE40;H0YEA1;H0YES0;H0YEU1;H0YEV3;H0YF08;J3KN83;O95370;P16070;P22511;Q04858;Q13419;Q13957;Q13958;Q13959;Q13960;Q13961;Q13967;Q13968;Q13980;Q15861;Q16064;Q16065;Q16066;Q16208;Q16522;Q86T72;Q86UZ1;Q86Z27;Q8N694;Q92493;Q96J24;Q9H5A5;Q9UC28;Q9UC29;Q9UC30;Q9UCB0;Q9UJ36
TAGLN2	Transgelin-2	-0.71395	0.253197	0.295701	0	+	+	+		+	anatomical structure development;developmental process;muscle organ development;muscle structure development;organ development				Calponin;CH	3D-structure;Acetylation;Completeproteome;Directproteinsequencing;Phosphoprotein;Polymorphism;Referenceproteome		1.81e-22	0.188	0.311	3.62e-18	5.71e-10	0.188	0.108	1.14e-05	9.5e-11	0.188	0.106	1.9e-06	NaN	NaN	NaN	NaN	ENSG00000158710	ENST00000320307;ENST00000368096;ENST00000368097;ENST00000397334	ENSP00000357075;ENSP00000357076;ENSP00000357077;ENSP00000412429	E9KL39;P37802;Q5JRQ6;Q5JRQ7;Q6FGI1;Q9BUH5;Q9H4P0;X6RJP6
NOP56	Nucleolar protein 56	-0.70959	0	0	0	+				+	cell death;cellular macromolecule metabolic process;cellular metabolic process;cellular nitrogen compound metabolic process;cellular process;death;macromolecule metabolic process;metabolic process;ncRNA metabolic process;ncRNA processing;nitrogen compound metabolic process;nucleic acid metabolic process;nucleobase-containing compound metabolic process;primary metabolic process;RNA metabolic proce…	binding;nucleic acid binding;RNA binding;snoRNA binding	box C/D snoRNP complex;cell part;cytoplasm;intracellular organelle part;intracellular part;macromolecular complex;nuclear part;nucleolar part;organelle part;pre-snoRNP complex;ribonucleoprotein complex;small nucleolar ribonucleoprotein complex	Ribosome biogenesis in eukaryotes	Nop;NOP5NT;NOSIC	Completeproteome;Cytoplasm;Directproteinsequencing;Neurodegeneration;Nucleus;Phosphoprotein;Polymorphism;Referenceproteome;Ribosomebiogenesis;Spinocerebellarataxia	Nop56p-associated pre-rRNA complex	3.8e-85	0.614	0.789	7.62e-81	NaN	NaN	NaN	NaN	NaN	NaN	NaN	NaN	NaN	NaN	NaN	NaN	ENSG00000101361	ENST00000329276;ENST00000415272;ENST00000445139;ENST00000467196	ENSP00000370589;ENSP00000388497;ENSP00000403199;ENSP00000434317	H0Y653;H0YDU4;O00567;Q2M3T6;Q5JXT2;Q9NQ05
CFL1	Cofilin-1	-0.707146	0.292065	0	0	+	+			+	actin cytoskeleton organization;actin filament depolymerization;actin filament organization;actin filament-based process;actin polymerization or depolymerization;ameboidal cell migration;anatomical structure morphogenesis;axon guidance;biological regulation;cell activation;cell migration;cell motility;cellular component disassembly;cellular component disassembly at cellular level;cellular compone…		actin cytoskeleton;cell cortex part;cell part;cell projection membrane;cell projection part;cortical actin cytoskeleton;cortical cytoskeleton;cytoplasm;cytoplasmic part;cytoskeletal part;cytoskeleton;intracellular membrane-bounded organelle;intracellular non-membrane-bounded organelle;intracellular organelle;intracellular organelle part;intracellular part;lamellipodium membrane;leading edge membr…	Axon guidance;Fc gamma R-mediated phagocytosis;Regulation of actin cytoskeleton	Cofilin_ADF	3D-structure;Acetylation;Actin-binding;Cellmembrane;Cellprojection;Completeproteome;Cytoplasm;Cytoskeleton;Directproteinsequencing;Membrane;Nucleus;Phosphoprotein;Referenceproteome	Cofilin-actin-CAP1 complex	6.59e-46	0.406	0.587	1.32e-41	5.96e-08	0.406	0.312	0.00119264	NaN	NaN	NaN	NaN	NaN	NaN	NaN	NaN	ENSG00000172757	ENST00000308162;ENST00000524553;ENST00000525451;ENST00000526975;ENST00000527344;ENST00000530413;ENST00000531407;ENST00000531413;ENST00000532134;ENST00000534769;ENST00000534784	ENSP00000309629;ENSP00000431696;ENSP00000432153;ENSP00000432155;ENSP00000432226;ENSP00000432660;ENSP00000433131;ENSP00000433308;ENSP00000433910;ENSP00000436431;ENSP00000436899	B3KUQ1;E9PK25;E9PLJ3;E9PP50;E9PQB7;E9PS23;G3V1A4;P23528;Q53Y87;Q9UCA2
BCAR3	Breast cancer anti-estrogen resistance protein 3	-0.703678	0	0	0	+				+	biological regulation;cellular process;cellular response to stimulus;intracellular signal transduction;regulation of biological process;regulation of cellular process;response to chemical stimulus;response to drug;response to stimulus;signal transduction;small GTPase mediated signal transduction	enzyme regulator activity;GTPase regulator activity;guanyl-nucleotide exchange factor activity;nucleoside-triphosphatase regulator activity	cell part;intracellular		RasGEF;SH2	3D-structure;Alternativesplicing;Completeproteome;Guanine-nucleotidereleasingfactor;Phosphoprotein;Polymorphism;Referenceproteome;SH2domain		3.88e-22	0.112	0.228	7.77e-18	NaN	NaN	NaN	NaN	NaN	NaN	NaN	NaN	NaN	NaN	NaN	NaN	ENSG00000137936	ENST00000260502;ENST00000370243;ENST00000370244;ENST00000370247;ENST00000539242	ENSP00000260502;ENSP00000359263;ENSP00000359264;ENSP00000359267;ENSP00000441343	D3DT43;O75815;Q5TEW3;Q6UW40;Q9BR50
CTNNB1	Catenin beta-1	-0.701761	0	0	0.272605	+			+	+	adherens junction assembly;adherens junction organization;anatomical structure development;anatomical structure formation involved in morphogenesis;anatomical structure homeostasis;anatomical structure morphogenesis;androgen receptor signaling pathway;anterior/posterior axis specification;apoptosis;appendage morphogenesis;axis specification;biological adhesion;biological regulation;biosynthetic p…	androgen receptor binding;binding;chromatin binding;DNA binding;double-stranded DNA binding;enzyme binding;hormone receptor binding;kinase binding;molecular transducer activity;nuclear hormone receptor binding;nucleic acid binding;nucleic acid binding transcription factor activity;protein binding;protein binding transcription factor activity;protein kinase binding;receptor binding;regulatory regi…	adherens junction;anchoring junction;apical junction complex;apical part of cell;basolateral plasma membrane;beta-catenin destruction complex;beta-catenin-TCF7L2 complex;catenin complex;catenin-TCF7L2 complex;cell cortex;cell junction;cell part;cell projection;cell projection membrane;cell projection part;cell-cell adherens junction;cell-cell junction;cell-substrate adherens junction;cell-substra…	Adherens junction;Arrhythmogenic right ventricular cardiomyopathy (ARVC);Bacterial invasion of epithelial cells;Basal cell carcinoma;Colorectal cancer;Endometrial cancer;Focal adhesion;Leukocyte transendothelial migration;Melanogenesis;Pathogenic Escherichia coli infection;Pathways in cancer;Prostate cancer;Thyroid cancer;Tight junction;Wnt signaling pathway	Arm	3D-structure;Activator;Alternativesplicing;Celladhesion;Celljunction;Cellmembrane;Chromosomalrearrangement;Completeproteome;Cytoplasm;Cytoskeleton;Diseasemutation;Membrane;Mentalretardation;Nucleus;Phosphoprotein;Polymorphism;Referenceproteome;Repeat;S-nitrosylation;Transcription;Transcriptionregulation;Ublconjugation;Wntsignalingpathway	APC-Axin-1-beta-catenin complex;AXIN-APC-betaCatenin-GSK3B complex;Axin-PP2A A-PP2A C-GSK3-beta-beta-catenin complex;Bipartite complex (TFC4, CTNNB1);Catenin (alpha) - catenin (beta) complex;Catulin (alpha) - catenin (beta) complex;Cell-cell junction complex (CDH1-CTNNB1);JUN-TCF4-CTNNB1 complex;PAR-3-VE-cadherin-beta-catenin complex;Polycystin-1 multiprotein complex (ACTN1, CDH1, SRC, JUP, VCL, …	1.26e-28	0.278	0.415	2.53e-24	NaN	NaN	NaN	NaN	NaN	NaN	NaN	NaN	1.44e-07	0.278	0.193	0.00288194	ENSG00000168036	ENST00000349496;ENST00000396183;ENST00000396185;ENST00000405570;ENST00000426215;ENST00000431914;ENST00000433400;ENST00000441708;ENST00000450969;ENST00000453024	ENSP00000344456;ENSP00000379486;ENSP00000379488;ENSP00000385604;ENSP00000387455;ENSP00000400508;ENSP00000401599;ENSP00000409302;ENSP00000411226;ENSP00000412219	A8K1L7;B4DGU4;C9IZ65;C9JV16;E7EMJ5;E7EV28;E9PDF9;P35222;Q8NEW9;Q8NI94;Q9H391
FKBP12-Exin;FKBP12-Exip2;FKBP1A	Peptidyl-prolyl cis-trans isomerase;Peptidyl-prolyl cis-trans isomerase FKBP1A	-0.697539	0	0	0	+				+	amyloid precursor protein catabolic process;amyloid precursor protein metabolic process;anatomical structure formation involved in morphogenesis;anatomical structure morphogenesis;beta-amyloid formation;beta-amyloid metabolic process;biological regulation;cardiac muscle tissue morphogenesis;catabolic process;cell activation;cell surface receptor linked signaling pathway;cellular component assembl…	binding;catalytic activity;cis-trans isomerase activity;cytokine receptor binding;drug binding;FK506 binding;ion channel binding;isomerase activity;macrolide binding;molecular transducer activity;peptidyl-prolyl cis-trans isomerase activity;protein binding;receptor binding;signal transducer activity;transforming growth factor beta receptor binding;type I transforming growth factor beta receptor b…	axon;cell part;cell projection;cytoplasmic part;cytosol;endoplasmic reticulum membrane;endoplasmic reticulum part;intracellular organelle part;intracellular part;membrane;membrane part;neuron projection;organelle membrane;organelle part;organelle subcompartment;sarcoplasmic reticulum membrane;terminal cisterna		FKBP_C	3D-structure;Acetylation;Completeproteome;Cytoplasm;Directproteinsequencing;Isomerase;Phosphoprotein;Referenceproteome;Rotamase		2.5e-29	0.294	0.448	5.01e-25	NaN	NaN	NaN	NaN	NaN	NaN	NaN	NaN	NaN	NaN	NaN	NaN	ENSG00000088832	ENST00000381715;ENST00000381719;ENST00000381724;ENST00000400137;ENST00000439640;ENST00000612074;ENST00000614856;ENST00000618612	ENSP00000371134;ENSP00000371138;ENSP00000371143;ENSP00000383003;ENSP00000409863;ENSP00000478093;ENSP00000480846;ENSP00000482758	A0A087WTS4;A0A087WZM5;D3DVW6;P20071;P62942;Q1JUQ3;Q1JUQ5;Q4VC47;Q5W0X3;Q6FGD9;Q6LEU3;Q9H103;Q9H566
ALYREF	THO complex subunit 4	-0.696916	0	0	0	+				+	biosynthetic process;cellular biosynthetic process;cellular macromolecule metabolic process;cellular metabolic process;cellular nitrogen compound metabolic process;cellular process;establishment of localization;establishment of localization in cell;establishment of RNA localization;interaction with host;interspecies interaction between organisms;intracellular transport;intronless viral mRNA expor…	binding;nucleic acid binding;nucleotide binding;RNA binding	catalytic step 2 spliceosome;cell part;cytoplasmic part;cytosol;intracellular membrane-bounded organelle;intracellular organelle;intracellular organelle part;intracellular part;macromolecular complex;membrane-bounded organelle;nuclear body;nuclear part;nuclear speck;nucleoplasm;nucleoplasm part;nucleus;organelle;organelle part;protein complex;ribonucleoprotein complex;spliceosomal complex;transcr…	mRNA surveillance pathway;RNA transport;Spliceosome	FoP_duplication;RRM_1	3D-structure;Acetylation;Chaperone;Completeproteome;Cytoplasm;Directproteinsequencing;Host-virusinteraction;Methylation;mRNAprocessing;mRNAsplicing;mRNAtransport;Nucleus;Phosphoprotein;Referenceproteome;RNA-binding;Spliceosome;Transport	C complex spliceosome;Exon junction complex;Spliceosome;Splicing-associated factors complex;TREX complex	1.6e-20	0.132	0.245	3.2e-16	NaN	NaN	NaN	NaN	NaN	NaN	NaN	NaN	NaN	NaN	NaN	NaN	ENSG00000183684	ENST00000331204;ENST00000505490	ENSP00000331817;ENSP00000421592	E9PB61;O43672;Q86V81
EIF4A1	Eukaryotic initiation factor 4A-I	-0.692214	0	0	0	+				+	biological regulation;catabolic process;cell surface receptor linked signaling pathway;cellular catabolic process;cellular macromolecule catabolic process;cellular macromolecule metabolic process;cellular metabolic process;cellular nitrogen compound metabolic process;cellular process;cellular response to chemical stimulus;cellular response to cytokine stimulus;cellular response to organic substan…	adenyl nucleotide binding;adenyl ribonucleotide binding;ATP binding;ATPase activity;ATPase activity, coupled;ATP-dependent helicase activity;binding;catalytic activity;helicase activity;hydrolase activity;hydrolase activity, acting on acid anhydrides;hydrolase activity, acting on acid anhydrides, in phosphorus-containing anhydrides;mRNA binding;nucleic acid binding;nucleoside-triphosphatase activ…	cell part;cytoplasmic part;cytosol;eukaryotic translation initiation factor 4F complex;intracellular part;macromolecular complex;protein complex	RNA transport	DEAD;Helicase_C	3D-structure;Acetylation;Alternativesplicing;ATP-binding;Completeproteome;Helicase;Host-virusinteraction;Hydrolase;Initiationfactor;Nucleotide-binding;Phosphoprotein;Proteinbiosynthesis;Referenceproteome;RNA-binding	MNK1-eIF4F complex;PPP2R1A-PPP2R1B-PPP2CA-PPME1-EIF4A1 complex	1.21e-29	0.266	0.405	2.43e-25	NaN	NaN	NaN	NaN	NaN	NaN	NaN	NaN	NaN	NaN	NaN	NaN	ENSG00000161960	ENST00000293831;ENST00000577269;ENST00000577929;ENST00000578476;ENST00000578495;ENST00000578754;ENST00000579139;ENST00000580461;ENST00000580888;ENST00000581384;ENST00000581544;ENST00000581770;ENST00000582050;ENST00000582169;ENST00000582746;ENST00000583389;ENST00000583802;ENST00000584784;ENST00000584860;ENST00000585024	ENSP00000293831;ENSP00000461921;ENSP00000462275;ENSP00000462372;ENSP00000462581;ENSP00000462719;ENSP00000462741;ENSP00000462753;ENSP00000462904;ENSP00000463067;ENSP00000463309;ENSP00000463366;ENSP00000463380;ENSP00000463486;ENSP00000463634;ENSP00000463821;ENSP00000464066;ENSP00000464082;ENSP00000464320;ENSP00000464550	B2R6L8;D3DTP9;J3KRC2;J3KS25;J3KS93;J3KSP3;J3KSZ0;J3KT04;J3KT12;J3KTB5;J3KTN0;J3QKZ9;J3QL43;J3QL52;J3QLC4;J3QLN6;J3QQP0;J3QR64;J3QRP5;J3QS69;P04765;P60842;Q5U018;Q61516
ACTN4	Alpha-actinin-4	-0.690855	0	0.256696	0	+		+		+	actin crosslink formation;actin cytoskeleton organization;actin filament bundle assembly;actin filament organization;actin filament-based process;biological regulation;cell activation;cellular component assembly;cellular component assembly at cellular level;cellular component organization;cellular component organization at cellular level;cellular component organization or biogenesis;cellular comp…	actin binding;actin filament binding;binding;calcium ion binding;cation binding;cytoskeletal protein binding;identical protein binding;integrin binding;ion binding;metal ion binding;nucleoside binding;protein binding;protein complex binding;protein dimerization activity;protein homodimerization activity;receptor binding	cell cortex part;cell part;cell projection;contractile fiber part;cortical cytoskeleton;cytoplasmic membrane-bounded vesicle lumen;cytoplasmic part;cytoplasmic vesicle part;cytoskeleton;extracellular membrane-bounded organelle;extracellular organelle;extracellular region part;extracellular vesicular exosome;intracellular membrane-bounded organelle;intracellular non-membrane-bounded organelle;intr…	Adherens junction;Amoebiasis;Arrhythmogenic right ventricular cardiomyopathy (ARVC);Focal adhesion;Leukocyte transendothelial migration;Regulation of actin cytoskeleton;Systemic lupus erythematosus;Tight junction	CH;EF_hand_4;efhand_Ca_insen;Spectrin	3D-structure;Acetylation;Actin-binding;Calcium;Completeproteome;Cytoplasm;Diseasemutation;Isopeptidebond;Metal-binding;Nucleus;Proteintransport;Referenceproteome;Repeat;Transport;Ublconjugation	P2X7 receptor signalling complex;Ternary complex (LRRC7, CAMK2a, ACTN4)	1.14e-28	0.198	0.346	2.27e-24	NaN	NaN	NaN	NaN	1.25e-10	0.198	0.118	2.51e-06	NaN	NaN	NaN	NaN	ENSG00000130402	ENST00000252699;ENST00000390009;ENST00000424234;ENST00000440400;ENST00000586538;ENST00000589528	ENSP00000252699;ENSP00000398393;ENSP00000411187;ENSP00000439497;ENSP00000465176;ENSP00000467190	A4K467;D6PXK4;F5GXS2;H7C144;K7EJH8;K7EP19;O43707;O76048
METRNL	Meteorin-like protein	-0.690178	0	0	0	+				+			extracellular region			Completeproteome;Referenceproteome;Secreted;Signal		3.08e-19	0.111	0.214	6.16e-15	NaN	NaN	NaN	NaN	NaN	NaN	NaN	NaN	NaN	NaN	NaN	NaN	ENSG00000176845;ENSG00000275031	ENST00000320095;ENST00000570778;ENST00000571814;ENST00000616599	ENSP00000315731;ENSP00000458566;ENSP00000460798;ENSP00000481759	B3KSJ5;Q641Q3;Q86VM0
METRNL		-0.690178	0	0	0	+				+						Completeproteome;Referenceproteome		3.08e-19	0.111	0.214	6.16e-15	NaN	NaN	NaN	NaN	NaN	NaN	NaN	NaN	NaN	NaN	NaN	NaN	ENSG00000176845	ENST00000574053	ENSP00000458275	I3L0R0
PEA15	Astrocytic phosphoprotein PEA-15	-0.689559	0	0.256848	0	+		+		+	apoptosis;biological regulation;carbohydrate transport;cell death;cellular process;death;establishment of localization;negative regulation of biological process;negative regulation of glucose import;negative regulation of glucose transport;negative regulation of transport;organic substance transport;programmed cell death;regulation of apoptosis;regulation of biological process;regulation of cell …		cell part;cytoplasm;cytoskeletal part;intracellular organelle part;intracellular part;macromolecular complex;microtubule associated complex;organelle part;protein complex		DED	3D-structure;Apoptosis;Completeproteome;Cytoplasm;Directproteinsequencing;Phosphoprotein;Referenceproteome;Sugartransport;Transport		1.66e-21	0.201	0.32	3.33e-17	NaN	NaN	NaN	NaN	5.61e-16	0.201	0.103	1.12e-11	NaN	NaN	NaN	NaN	ENSG00000162734	ENST00000360472;ENST00000368076;ENST00000368077	ENSP00000353660;ENSP00000357055;ENSP00000357056	B1AKZ3;B1AKZ5;O00511;Q15121
BCAR1	Breast cancer anti-estrogen resistance protein 1	-0.687432	0	0	0	+				+	actin cytoskeleton organization;actin filament organization;actin filament-based process;activation of immune response;antigen receptor-mediated signaling pathway;B cell receptor signaling pathway;biological adhesion;biological regulation;cell activation;cell adhesion;cell chemotaxis;cell division;cell migration;cell motility;cell proliferation;cell surface receptor linked signaling pathway;cellu…	molecular transducer activity;signal transducer activity	adherens junction;anchoring junction;cell junction;cell part;cell projection;cell-substrate adherens junction;cell-substrate junction;cytoplasmic part;cytosol;focal adhesion;intracellular part;lamellipodium;ruffle	Bacterial invasion of epithelial cells;Chemokine signaling pathway;Focal adhesion;Leukocyte transendothelial migration;Regulation of actin cytoskeleton	DUF3513;Serine_rich;SH3_1;SH3_2	3D-structure;Acetylation;Alternativesplicing;Celladhesion;Celljunction;Completeproteome;Cytoplasm;Directproteinsequencing;Phosphoprotein;Polymorphism;Referenceproteome;SH3-binding;SH3domain	CAS-SRC-FAK complex;CIN85 complex (CIN85, CRK, BCAR1, CBL, PIK3R1, GRB2, SOS1);CRK-BCAR1-DOCK1 complex;p130Cas-ER-alpha-cSrc-kinase- PI3-kinase p85-subunit complex;Polycystin-1 multiprotein complex (ACTN1, CDH1, SRC, JUP, VCL, CTNNB1, PXN, BCAR1, PKD1, PTK2, TLN1)	1.54e-18	0.143	0.232	3.09e-14	NaN	NaN	NaN	NaN	NaN	NaN	NaN	NaN	NaN	NaN	NaN	NaN	ENSG00000050820	ENST00000162330;ENST00000393420;ENST00000393422;ENST00000418647;ENST00000420641;ENST00000535626;ENST00000538440;ENST00000542031;ENST00000546196;ENST00000561970;ENST00000562556;ENST00000563323;ENST00000564028;ENST00000566465;ENST00000567215;ENST00000568864;ENST00000569006;ENST00000569340	ENSP00000162330;ENSP00000377072;ENSP00000377074;ENSP00000391669;ENSP00000392708;ENSP00000440370;ENSP00000440415;ENSP00000442161;ENSP00000443841;ENSP00000454702;ENSP00000455166;ENSP00000455810;ENSP00000456625;ENSP00000456929;ENSP00000457097;ENSP00000457231;ENSP00000457457;ENSP00000458088	B3KWD7;B4DEV4;B4DGB5;B4DIW5;B7Z7X7;E9PCL5;E9PCV2;F5GXA2;F5GXV6;F5H7Z0;F5H855;F8WA69;H3BN62;H3BP62;H3BQJ7;H3BSB2;H3BSY4;H3BTB0;H3BTL5;H3BU42;H3BVF0;P56945;Q6QEF7
PLAUR	Urokinase plasminogen activator surface receptor	-0.685479	0	0	0	+				+	attachment of GPI anchor to protein;biological regulation;blood coagulation;cellular component movement;cellular macromolecule metabolic process;cellular metabolic process;cellular process;cellular protein metabolic process;chemotaxis;coagulation;C-terminal protein amino acid modification;C-terminal protein lipidation;fibrinolysis;hemostasis;locomotion;macromolecule metabolic process;macromolecul…	molecular transducer activity;receptor activity;signal transducer activity;signaling receptor activity;U-plasminogen activator receptor activity	anchored to membrane;cell part;cell surface;cytoplasmic part;endoplasmic reticulum lumen;endoplasmic reticulum membrane;endoplasmic reticulum part;extracellular region;extrinsic to membrane;integral to membrane;integral to plasma membrane;intracellular organelle lumen;intracellular organelle part;intracellular part;intrinsic to membrane;intrinsic to plasma membrane;membrane;membrane part;membrane…	Complement and coagulation cascades	UPAR_LY6	3D-structure;Alternativesplicing;Cellmembrane;Completeproteome;Directproteinsequencing;Disulfidebond;Glycoprotein;GPI-anchor;Lipoprotein;Membrane;Polymorphism;Receptor;Referenceproteome;Repeat;Secreted;Signal	ITGAV-ITGB5-PLAUR complex	6.69e-22	0.064	0.178	1.34e-17	NaN	NaN	NaN	NaN	NaN	NaN	NaN	NaN	NaN	NaN	NaN	NaN	ENSG00000011422	ENST00000221264;ENST00000339082;ENST00000340093;ENST00000593447;ENST00000593714;ENST00000593939;ENST00000595038;ENST00000597107;ENST00000599546;ENST00000599892;ENST00000601723;ENST00000602141	ENSP00000221264;ENSP00000339328;ENSP00000342049;ENSP00000468863;ENSP00000470029;ENSP00000470050;ENSP00000471241;ENSP00000471307;ENSP00000471525;ENSP00000471881;ENSP00000472511;ENSP00000473055	A8K409;M0QX27;M0QYR6;M0QYS6;M0R0H5;M0R0L1;M0R0Y4;M0R1I2;M0R2E9;M0R383;Q03405;Q12876;Q15845;Q16887;Q6IB52;Q9BWT0;Q9NYC8;Q9UD69;Q9UEA6;Q9UM92;Q9UMV0
DNMBP	Dynamin-binding protein	-0.681692	0	0	0	+				+	biological regulation;cellular process;cellular response to stimulus;intracellular signal transduction;regulation of biological process;regulation of cellular process;regulation of Ras protein signal transduction;regulation of response to stimulus;regulation of Rho protein signal transduction;regulation of signal transduction;regulation of signaling;regulation of small GTPase mediated signal tran…	enzyme regulator activity;GTPase regulator activity;guanyl-nucleotide exchange factor activity;nucleoside-triphosphatase regulator activity;Ras guanyl-nucleotide exchange factor activity;Rho guanyl-nucleotide exchange factor activity;small GTPase regulator activity	cell junction;cell part;cytoplasmic part;cytoskeleton;Golgi apparatus part;Golgi stack;intracellular;intracellular non-membrane-bounded organelle;intracellular organelle;intracellular organelle part;intracellular part;non-membrane-bounded organelle;organelle;organelle part;synapse		BAR;RhoGEF;SH3_1;SH3_2	3D-structure;Alternativesplicing;Celljunction;Coiledcoil;Completeproteome;Cytoplasm;Cytoskeleton;Golgiapparatus;Polymorphism;Referenceproteome;Repeat;SH3domain;Synapse		2.14e-18	0.064	0.16	4.29e-14	NaN	NaN	NaN	NaN	NaN	NaN	NaN	NaN	NaN	NaN	NaN	NaN	ENSG00000107554	ENST00000324109;ENST00000422692;ENST00000543621	ENSP00000315659;ENSP00000409476;ENSP00000443657	Q5SVK9;Q6XZF7;Q8IVY3;Q9Y2L3
SEMA3B	Semaphorin-3B	-0.680961	0.301436	0.401886	0.267934	+	+	+		+	axon guidance;cell communication;cell-cell signaling;cellular process;chemotaxis;developmental process;locomotion;multicellular organismal development;multicellular organismal process;response to chemical stimulus;response to external stimulus;response to stimulus;signaling;taxis	receptor activity	cell part;cytoplasmic part;endoplasmic reticulum;extracellular region;intracellular membrane-bounded organelle;intracellular organelle;intracellular part;membrane;membrane-bounded organelle;organelle	Axon guidance	PSI;Sema;V-set	Alternativesplicing;Completeproteome;Disulfidebond;Endoplasmicreticulum;Glycoprotein;Immunoglobulindomain;Polymorphism;Referenceproteome;Secreted;Signal		3.92e-20	0.131	0.264	7.85e-16	7e-10	0.131	0.067	1.4e-05	6.39e-15	0.131	0.055	1.28e-10	3.09e-05	0.131	0.081	0.618732	ENSG00000012171	ENST00000418576;ENST00000433753;ENST00000456560;ENST00000611067;ENST00000611418;ENST00000616701;ENST00000618865;ENST00000621029	ENSP00000480680;ENSP00000481957;ENSP00000482586;ENSP00000484146;ENSP00000484583;ENSP00000485173;ENSP00000485281;ENSP00000485646	A0A087WZE0;A0A0C4DGV8;B4DEK9;Q13214;Q6GU46;Q8TB71;Q8TDV7;Q93018;Q96GX0;Q9HBR1
TCOF1	Treacle protein	-0.68096	-0.321082	0	0	+	+			+	anatomical structure development;biosynthetic process;cellular biosynthetic process;cellular macromolecule biosynthetic process;cellular macromolecule metabolic process;cellular metabolic process;cellular nitrogen compound metabolic process;cellular process;developmental process;macromolecule biosynthetic process;macromolecule metabolic process;metabolic process;nitrogen compound metabolic proces…	transporter activity	cell part;cytoplasm;intracellular non-membrane-bounded organelle;intracellular organelle;intracellular organelle part;intracellular part;non-membrane-bounded organelle;nuclear part;nucleolus;organelle;organelle part	Ribosome biogenesis in eukaryotes	Treacle	Acetylation;Alternativesplicing;Completeproteome;Directproteinsequencing;Diseasemutation;Nucleus;Phosphoprotein;Polymorphism;Referenceproteome;Transport	Nop56p-associated pre-rRNA complex	3.85e-21	0.193	0.295	7.7e-17	5.4e-11	0.193	0.215	1.08e-06	NaN	NaN	NaN	NaN	NaN	NaN	NaN	NaN	ENSG00000070814	ENST00000323668;ENST00000377797;ENST00000394269;ENST00000427724;ENST00000439160;ENST00000445265;ENST00000504761;ENST00000506767;ENST00000513346;ENST00000513538;ENST00000515516	ENSP00000325223;ENSP00000367028;ENSP00000377811;ENSP00000390717;ENSP00000406888;ENSP00000409944;ENSP00000421655;ENSP00000422567;ENSP00000426471;ENSP00000426587;ENSP00000427484	A0JLU0;B4E111;E7ETY2;H0Y8Y7;H0YA99;H0YAB7;J3KQ96;Q13428;Q6SC72;Q7Z5W9;Q96A52;Q99408;Q99860
UAP1	UDP-N-acetylgalactosamine pyrophosphorylase;UDP-N-acetylglucosamine pyrophosphorylase;UDP-N-acetylhexosamine pyrophosphorylase	-0.679198	0	0	0	+				+	alcohol biosynthetic process;alcohol metabolic process;amino sugar biosynthetic process;amino sugar metabolic process;biosynthetic process;carbohydrate biosynthetic process;carbohydrate metabolic process;cellular biosynthetic process;cellular carbohydrate biosynthetic process;cellular carbohydrate metabolic process;cellular macromolecule metabolic process;cellular metabolic process;cellular nitro…	binding;carbohydrate binding;catalytic activity;nucleotidyltransferase activity;transferase activity;transferase activity, transferring phosphorus-containing groups;UDP-N-acetylglucosamine diphosphorylase activity;uridylyltransferase activity	cell part;cytoplasmic part;cytosol;intracellular membrane-bounded organelle;intracellular organelle;intracellular part;membrane;membrane-bounded organelle;nucleus;organelle;plasma membrane	Amino sugar and nucleotide sugar metabolism	UDPGP	3D-structure;Alternativesplicing;Completeproteome;Cytoplasm;Directproteinsequencing;Nucleotidyltransferase;Polymorphism;Referenceproteome;Transferase		8.33e-20	0.07	0.162	1.67e-15	NaN	NaN	NaN	NaN	NaN	NaN	NaN	NaN	NaN	NaN	NaN	NaN	ENSG00000117143	ENST00000271469;ENST00000367924;ENST00000367925;ENST00000367926	ENSP00000271469;ENSP00000356901;ENSP00000356902;ENSP00000356903	B2R6R8;Q16222;Q5VTA9;Q5VTB0;Q5VTB1;Q96GM2
TGFB2	Latency-associated peptide;Transforming growth factor beta-2	-0.673433	0	0	0	+				+	activation of protein kinase activity;activation-induced cell death of T cells;alcohol biosynthetic process;alcohol metabolic process;amine biosynthetic process;amine metabolic process;anatomical structure development;anatomical structure formation involved in morphogenesis;anatomical structure morphogenesis;angiogenesis;apoptosis;axon guidance;benzene-containing compound metabolic process;biolog…	beta-amyloid binding;binding;catalytic activity;cytokine activity;cytokine receptor binding;identical protein binding;kinase activity;molecular transducer activity;phosphotransferase activity, alcohol group as acceptor;protein binding;protein dimerization activity;protein heterodimerization activity;protein homodimerization activity;protein kinase activity;protein serine/threonine kinase activity…	axon;cell body;cell part;cell projection;cytoplasmic membrane-bounded vesicle lumen;cytoplasmic part;cytoplasmic vesicle part;extracellular matrix;extracellular region;extracellular region part;extracellular space;intracellular organelle part;intracellular part;membrane-enclosed lumen;neuron projection;neuronal cell body;organelle lumen;organelle part;platelet alpha granule lumen;secretory granul…	Amoebiasis;Cell cycle;Chagas disease (American trypanosomiasis);Chronic myeloid leukemia;Colorectal cancer;Cytokine-cytokine receptor interaction;Dilated cardiomyopathy;Endocytosis;Hypertrophic cardiomyopathy (HCM);ko05152;Leishmaniasis;Malaria;MAPK signaling pathway;Osteoclast differentiation;Pancreatic cancer;Pathways in cancer;Renal cell carcinoma;Rheumatoid arthritis;TGF-beta signaling pathwa…	TGF_beta;TGFb_propeptide	3D-structure;Alternativesplicing;Aorticaneurysm;Chromosomalrearrangement;Cleavageonpairofbasicresidues;Completeproteome;Directproteinsequencing;Diseasemutation;Disulfidebond;Glycoprotein;Growthfactor;Mitogen;Polymorphism;Referenceproteome;Secreted;Signal		1.76e-19	0.114	0.239	3.52e-15	NaN	NaN	NaN	NaN	NaN	NaN	NaN	NaN	NaN	NaN	NaN	NaN	ENSG00000092969	ENST00000366929;ENST00000366930	ENSP00000355896;ENSP00000355897	B4DKC5;P08112;P61812;Q15579;Q15581;Q4VAV9
WDR66	WD repeat-containing protein 66	-0.667324	-0.483259	0	0	+	+			+		binding;calcium ion binding;cation binding;ion binding;metal ion binding			WD40	Alternativesplicing;Completeproteome;Polymorphism;Referenceproteome;Repeat;WDrepeat		1.22e-22	0.072	0.199	2.45e-18	2.86e-14	0.072	0.139	5.72e-10	NaN	NaN	NaN	NaN	NaN	NaN	NaN	NaN	ENSG00000158023	ENST00000288912;ENST00000397454	ENSP00000288912;ENSP00000380595	C9J1W2;Q8IYA3;Q8N898;Q8NDE7;Q8TBY9
RRP1	Ribosomal RNA processing protein 1 homolog A	-0.666293	0	0	0	+				+	cellular macromolecule metabolic process;cellular metabolic process;cellular nitrogen compound metabolic process;cellular process;macromolecule metabolic process;metabolic process;ncRNA metabolic process;ncRNA processing;nitrogen compound metabolic process;nucleic acid metabolic process;nucleobase-containing compound metabolic process;primary metabolic process;RNA metabolic process;RNA processing…		cell part;intracellular non-membrane-bounded organelle;intracellular organelle;intracellular organelle part;intracellular part;macromolecular complex;non-membrane-bounded organelle;nuclear part;nucleolus;organelle;organelle part;preribosome;preribosome, small subunit precursor;ribonucleoprotein complex		Nop52	Completeproteome;Nucleus;Phosphoprotein;Polymorphism;Referenceproteome;rRNAprocessing		3.39e-20	0.17	0.272	6.78e-16	NaN	NaN	NaN	NaN	NaN	NaN	NaN	NaN	NaN	NaN	NaN	NaN	ENSG00000160214	ENST00000483896;ENST00000497547	ENSP00000417464;ENSP00000426898	D6RE82;P56182;Q9NST5
TCP1	T-complex protein 1 subunit alpha	-0.662046	-0.372256	-0.344827	-0.326444	+	+	+	+	+	cellular component assembly;cellular component assembly at cellular level;cellular component organization;cellular component organization at cellular level;cellular component organization or biogenesis;cellular component organization or biogenesis at cellular level;cellular macromolecular complex assembly;cellular macromolecular complex subunit organization;cellular macromolecule metabolic proces…	adenyl nucleotide binding;adenyl ribonucleotide binding;ATP binding;binding;nucleotide binding;protein binding;purine nucleotide binding;purine ribonucleoside triphosphate binding;purine ribonucleotide binding;ribonucleotide binding;unfolded protein binding	cell junction;cell part;centrosome;chaperonin-containing T-complex;chromatin;chromosomal part;cytoplasm;cytoplasmic part;cytoskeletal part;cytosol;cytosolic part;Golgi apparatus;heterochromatin;intracellular membrane-bounded organelle;intracellular non-membrane-bounded organelle;intracellular organelle;intracellular organelle part;intracellular part;macromolecular complex;membrane;membrane-bounde…		Cpn60_TCP1	Acetylation;ATP-binding;Chaperone;Completeproteome;Cytoplasm;Cytoskeleton;Directproteinsequencing;Nucleotide-binding;Phosphoprotein;Polymorphism;Referenceproteome	CCT micro-complex	7.24e-24	0.242	0.356	1.45e-19	1.27e-14	0.242	0.306	2.55e-10	3.75e-14	0.242	0.294	7.5e-10	2.84e-11	0.242	0.32	5.69e-07	ENSG00000120438	ENST00000321394;ENST00000392168;ENST00000420894;ENST00000536394;ENST00000537390;ENST00000538128;ENST00000538530;ENST00000539756;ENST00000539948;ENST00000543517;ENST00000544255	ENSP00000317334;ENSP00000376008;ENSP00000390159;ENSP00000437840;ENSP00000439447;ENSP00000439671;ENSP00000440617;ENSP00000441345;ENSP00000442185;ENSP00000442856;ENSP00000444423	E1P5B2;E7EQR6;E7ERF2;F5GYL4;F5GZ03;F5GZI8;F5H136;F5H282;F5H676;F5H726;F5H7Y1;P17987;Q15556;Q5TCM3
HN1	Hematological and neurological expressed 1 protein;Hematological and neurological expressed 1 protein, N-terminally processed	-0.66153	-0.554819	-0.429512	-0.520347	+	+	+	+	+			cell part;intracellular membrane-bounded organelle;intracellular organelle;intracellular part;membrane-bounded organelle;nucleus;organelle			Acetylation;Alternativesplicing;Completeproteome;Directproteinsequencing;Nucleus;Phosphoprotein;Referenceproteome		1.75e-23	0.226	0.355	3.5e-19	2.01e-25	0.226	0.325	4.02e-21	9.78e-19	0.226	0.294	1.96e-14	1.51e-22	0.226	0.33	3.03e-18	ENSG00000189159	ENST00000304834;ENST00000356033;ENST00000409753;ENST00000470924;ENST00000476258;ENST00000481647;ENST00000482348;ENST00000580380;ENST00000581874	ENSP00000303110;ENSP00000348316;ENSP00000387059;ENSP00000462478;ENSP00000462493;ENSP00000462784;ENSP00000462805;ENSP00000462834;ENSP00000464266	B2R6K3;F2Z3M5;J3KSH8;J3KT51;Q53FG7;Q7Z2D2;Q7Z2F0;Q9UK76
BEX1	Protein BEX1	-0.655347	0	0.483414	0.445779	+		+	+	+	anatomical structure development;biological regulation;cell differentiation;cellular developmental process;cellular process;developmental process;nervous system development;positive regulation of biological process;positive regulation of biosynthetic process;positive regulation of cellular biosynthetic process;positive regulation of cellular metabolic process;positive regulation of cellular proce…		cell part;cytoplasm;intracellular organelle part;intracellular part;macromolecular complex;nuclear part;nucleoplasm part;organelle part;protein complex;transcription factor complex		BEX	Completeproteome;Cytoplasm;Developmentalprotein;Differentiation;Neurogenesis;Nucleus;Phosphoprotein;Polymorphism;Referenceproteome;Ublconjugation		6.11e-23	0.258	0.401	1.22e-18	NaN	NaN	NaN	NaN	9.14e-16	0.258	0.156	1.83e-11	3.07e-11	0.258	0.174	6.16e-07	ENSG00000133169	ENST00000372728	ENSP00000361813	A0AVN1;A8K4J3;Q9HBH7;Q9NZ33
ITGA3	Integrin alpha-3;Integrin alpha-3 heavy chain;Integrin alpha-3 light chain	-0.650484	0	0.417958	0.423152	+		+	+	+	behavior;biological adhesion;biological regulation;blood coagulation;cell adhesion;cell migration;cell motility;cell surface receptor linked signaling pathway;cell-matrix adhesion;cell-substrate adhesion;cellular component movement;cellular process;cellular response to stimulus;coagulation;cognition;hemostasis;immune system process;integrin-mediated signaling pathway;learning or memory;leukocyte …	binding;cation binding;ion binding;metal ion binding	basolateral plasma membrane;cell part;cell surface;integrin complex;macromolecular complex;membrane part;plasma membrane part;protein complex;receptor complex;synapse	Arrhythmogenic right ventricular cardiomyopathy (ARVC);Dilated cardiomyopathy;ECM-receptor interaction;Focal adhesion;Hematopoietic cell lineage;Hypertrophic cardiomyopathy (HCM);Pathways in cancer;Regulation of actin cytoskeleton;Small cell lung cancer	Integrin_alpha2	Alternativesplicing;Calcium;Celladhesion;Cleavageonpairofbasicresidues;Completeproteome;Directproteinsequencing;Disulfidebond;Epidermolysisbullosa;Glycoprotein;Integrin;Membrane;Metal-binding;Phosphoprotein;Polymorphism;Receptor;Referenceproteome;Repeat;Signal;Transmembrane;Transmembranehelix	ITGA3-ITGB1 complex;ITGA3-ITGB1-BSG complex;ITGA3-ITGB1-CD151 complex;ITGA3-ITGB1-CD63 complex;ITGA3-ITGB1-THBS1 complex	1.2e-20	0.183	0.307	2.4e-16	NaN	NaN	NaN	NaN	1.37e-22	0.183	0.075	2.75e-18	7.07e-15	0.183	0.088	1.42e-10	ENSG00000005884	ENST00000007722;ENST00000320031;ENST00000504417;ENST00000506401;ENST00000506827;ENST00000510809;ENST00000512553	ENSP00000007722;ENSP00000315190;ENSP00000422826;ENSP00000425980;ENSP00000426142;ENSP00000466652;ENSP00000467851	A7E246;B7ZM80;B9EGQ1;D3DTX4;D3DTX5;D6R9X8;H0YA32;H0YA49;K7EMU3;K7EQJ2;P26006
ARFGAP1	ADP-ribosylation factor GTPase-activating protein 1	-0.649363	0.35804	0.45989	0.437446	+	+	+	+	+	activation of signaling protein activity involved in unfolded protein response;biological regulation;cellular component organization;cellular component organization at cellular level;cellular component organization or biogenesis;cellular component organization or biogenesis at cellular level;cellular macromolecule metabolic process;cellular metabolic process;cellular process;cellular protein meta…	ARF GTPase activator activity;binding;cation binding;enzyme activator activity;enzyme regulator activity;GTPase activator activity;GTPase regulator activity;ion binding;metal ion binding;nucleoside-triphosphatase regulator activity;small GTPase regulator activity;transition metal ion binding;zinc ion binding	cell part;cytoplasmic part;cytoplasmic vesicle membrane;cytoplasmic vesicle part;cytosol;endoplasmic reticulum;Golgi apparatus part;Golgi membrane;Golgi-associated vesicle membrane;intracellular membrane-bounded organelle;intracellular organelle;intracellular organelle part;intracellular part;membrane;membrane-bounded organelle;nuclear membrane;nuclear part;organelle;organelle membrane;organelle …	Endocytosis	ArfGap	3D-structure;Acetylation;Alternativesplicing;Completeproteome;Cytoplasm;ER-Golgitransport;Golgiapparatus;GTPaseactivation;Metal-binding;Phosphoprotein;Polymorphism;Proteintransport;Referenceproteome;Transport;Zinc;Zinc-finger		1.9e-27	0.329	0.483	3.81e-23	7.59e-14	0.329	0.207	1.52e-09	2.36e-17	0.329	0.201	4.72e-13	8.86e-14	0.329	0.208	1.77e-09	ENSG00000101199	ENST00000353546;ENST00000370275;ENST00000370283;ENST00000518601;ENST00000519273;ENST00000519604;ENST00000520485;ENST00000522403;ENST00000523114;ENST00000523460;ENST00000547204;ENST00000549047;ENST00000549076;ENST00000550188	ENSP00000314615;ENSP00000359298;ENSP00000359306;ENSP00000427717;ENSP00000428355;ENSP00000429674;ENSP00000429770;ENSP00000430500;ENSP00000430929;ENSP00000443716;ENSP00000447037;ENSP00000449515;ENSP00000449800;ENSP00000449849	B7Z3U0;B7Z8H8;B7ZBI3;E1P5I9;E5RGL6;E5RHC5;E5RHH7;E5RHT6;E5RIU2;E7EV62;F8VWB3;F8VWH9;F8W1U7;H0YIQ0;Q6PK71;Q8N6T3;Q96KC4;Q96T02;Q9NSU3;Q9NVF6;Q9UIL0
UPP1	Uridine phosphorylase 1	-0.644599	0	0.27034	0.313237	+		+	+	+	biosynthetic process;catabolic process;cell communication;cellular aromatic compound metabolic process;cellular biosynthetic process;cellular catabolic process;cellular metabolic compound salvage;cellular metabolic process;cellular nitrogen compound biosynthetic process;cellular nitrogen compound catabolic process;cellular nitrogen compound metabolic process;cellular process;cellular response to …	catalytic activity;transferase activity;transferase activity, transferring glycosyl groups;transferase activity, transferring pentosyl groups;uridine phosphorylase activity	cell part;cytoplasm;cytoplasmic part;cytosol;intracellular part	Drug metabolism - other enzymes;Pyrimidine metabolism	PNP_UDP_1	3D-structure;Alternativesplicing;Completeproteome;Glycosyltransferase;Referenceproteome;Transferase		1.86e-23	0.248	0.369	3.72e-19	NaN	NaN	NaN	NaN	1.23e-07	0.248	0.169	0.00245819	4.94e-07	0.248	0.173	0.00988992	ENSG00000183696	ENST00000331803;ENST00000395560;ENST00000395564;ENST00000416681;ENST00000417464;ENST00000421046;ENST00000432131;ENST00000436673;ENST00000444999;ENST00000457596	ENSP00000330032;ENSP00000378927;ENSP00000378931;ENSP00000387607;ENSP00000390118;ENSP00000396820;ENSP00000405209;ENSP00000408899;ENSP00000413611;ENSP00000414963	B4DND0;C9J486;C9JIP2;C9K0J2;D3DVM4;F8WD51;Q15362;Q16831
EZR	Ezrin	-0.64366	0	0.289489	0.277207	+		+	+	+	actin cytoskeleton organization;actin filament bundle assembly;actin filament organization;actin filament-based process;axon guidance;biological adhesion;biological regulation;cell adhesion;cell differentiation;cell-cell adhesion;cellular component assembly;cellular component assembly at cellular level;cellular component organization;cellular component organization at cellular level;cellular comp…	actin binding;actin filament binding;binding;cytoskeletal protein binding;protein binding	actin filament;apical part of cell;apical plasma membrane;basolateral plasma membrane;cell cortex part;cell part;cell projection;cell projection membrane;cell projection part;cortical cytoskeleton;cytoplasm;cytoplasmic part;cytoskeletal part;cytoskeleton;cytosol;extrinsic to membrane;filopodium;intracellular non-membrane-bounded organelle;intracellular organelle;intracellular organelle part;intra…	Gastric acid secretion;Leukocyte transendothelial migration;Pathogenic Escherichia coli infection;Regulation of actin cytoskeleton	ERM;FERM_C;FERM_M;FERM_N	3D-structure;Acetylation;Cellmembrane;Cellprojection;Cellshape;Completeproteome;Cytoplasm;Cytoskeleton;Directproteinsequencing;Membrane;Phosphoprotein;Polymorphism;Referenceproteome	(C-CFTR)2-NHERF-ezrin complex;C-CFTR-NHERF(PDZ1 domain)-ezrin complex;C-CFTR-NHERF(PDZ2 domain)-ezrin complex	1.28e-47	0.482	0.638	2.56e-43	NaN	NaN	NaN	NaN	1.88e-08	0.482	0.391	0.000375586	2.27e-07	0.482	0.428	0.00454156	ENSG00000092820	ENST00000337147;ENST00000367075;ENST00000392177	ENSP00000338934;ENSP00000356042;ENSP00000376016	E1P5A8;E7EQR4;P15311;P23714;Q4VX75;Q96CU8;Q9NSJ4
AXL	Receptor protein-tyrosine kinase;Tyrosine-protein kinase receptor UFO	-0.64363	0	0	0	+				+	anatomical structure development;anatomical structure morphogenesis;apoptotic cell clearance;biological adhesion;biological regulation;blood vessel remodeling;cell activation;cell adhesion;cell communication;cell differentiation;cell maturation;cell migration;cell morphogenesis;cell morphogenesis involved in differentiation;cell motility;cell surface receptor linked signaling pathway;cell-substra…	adenyl nucleotide binding;adenyl ribonucleotide binding;ATP binding;binding;catalytic activity;kinase activity;lipid binding;molecular transducer activity;nucleotide binding;phosphatidylserine binding;phospholipid binding;phosphotransferase activity, alcohol group as acceptor;protein kinase activity;protein tyrosine kinase activity;purine nucleotide binding;purine ribonucleoside triphosphate bind…	cell part;cell surface;extracellular region part;extracellular space;integral to membrane;integral to plasma membrane;intrinsic to membrane;intrinsic to plasma membrane;membrane part;plasma membrane part		fn3;Pkinase_Tyr;V-set	3D-structure;Alternativesplicing;ATP-binding;Cellmembrane;Completeproteome;Differentiation;Disulfidebond;Glycoprotein;Immunity;Immunoglobulindomain;Innateimmunity;Kinase;Membrane;Nucleotide-binding;Oncogene;Phosphoprotein;Polymorphism;Proto-oncogene;Receptor;Referenceproteome;Repeat;Signal;Transferase;Transmembrane;Transmembranehelix;Tyrosine-proteinkinase;Ublconjugation	AXL homodimer complex	2.74e-17	0.175	0.267	5.48e-13	NaN	NaN	NaN	NaN	NaN	NaN	NaN	NaN	NaN	NaN	NaN	NaN	ENSG00000167601	ENST00000301178;ENST00000359092;ENST00000593513	ENSP00000301178;ENSP00000351995;ENSP00000471497	M0R0W6;P30530;Q8N5L2;Q9UD27
EIF6	Eukaryotic translation initiation factor 6	-0.642295	0	0	0	+				+	cellular component assembly;cellular component assembly at cellular level;cellular component biogenesis;cellular component biogenesis at cellular level;cellular component organization;cellular component organization at cellular level;cellular component organization or biogenesis;cellular component organization or biogenesis at cellular level;cellular localization;cellular macromolecular complex a…	binding;nucleic acid binding;ribonucleoprotein binding;ribosomal large subunit binding;ribosome binding;RNA binding;translation factor activity, nucleic acid binding;translation initiation factor activity	cell part;cytoplasm;cytoskeletal part;intermediate filament;intracellular membrane-bounded organelle;intracellular organelle;intracellular organelle part;intracellular part;lamin filament;macromolecular complex;membrane-bounded organelle;nuclear part;nucleus;organelle;organelle part;protein complex	Ribosome biogenesis in eukaryotes	eIF-6	Alternativesplicing;Completeproteome;Cytoplasm;Initiationfactor;Nucleus;Phosphoprotein;Proteinbiosynthesis;Referenceproteome;Ribosomebiogenesis	TRBP containing complex (DICER, RPL7A, EIF6, MOV10 and subunits of the 60S ribosomal particle);TRBP containing complex (DICER, TRBP, AGO2, RPL7A, EIF6, MOV10)	3.44e-27	0.367	0.494	6.89e-23	NaN	NaN	NaN	NaN	NaN	NaN	NaN	NaN	NaN	NaN	NaN	NaN	ENSG00000242372	ENST00000374436;ENST00000374443;ENST00000374450;ENST00000415116;ENST00000440766;ENST00000447927;ENST00000456600;ENST00000621148	ENSP00000363559;ENSP00000363566;ENSP00000363574;ENSP00000390897;ENSP00000395907;ENSP00000411450;ENSP00000415044;ENSP00000483289	A0A0B4J1Y7;B7ZBG9;B7ZBH1;F8WD20;F8WDS6;P56537;Q6IBN8;Q96TD5
ANGPTL4	Angiopoietin-related protein 4	-0.640766	0	0	0	+				+	anatomical structure formation involved in morphogenesis;angiogenesis;biological regulation;cell differentiation;cellular component assembly;cellular component organization;cellular component organization or biogenesis;cellular developmental process;cellular lipid metabolic process;cellular metabolic process;cellular process;chemical homeostasis;developmental process;homeostatic process;lipid hom…	enzyme inhibitor activity;enzyme regulator activity	extracellular matrix;extracellular region;extracellular region part;extracellular space;proteinaceous extracellular matrix	PPAR signaling pathway	Fibrinogen_C	Alternativesplicing;Angiogenesis;Coiledcoil;Completeproteome;Developmentalprotein;Differentiation;Disulfidebond;Extracellularmatrix;Glycoprotein;Polymorphism;Referenceproteome;Secreted;Signal		4.06e-22	0.023	0.128	8.13e-18	NaN	NaN	NaN	NaN	NaN	NaN	NaN	NaN	NaN	NaN	NaN	NaN	ENSG00000167772	ENST00000301455;ENST00000393962;ENST00000593998;ENST00000594875;ENST00000595079;ENST00000599192;ENST00000601770;ENST00000601886	ENSP00000301455;ENSP00000377534;ENSP00000470307;ENSP00000471345;ENSP00000472551;ENSP00000472869;ENSP00000473025;ENSP00000473090	A8MY84;B4E089;D6W670;F5H0I2;M0QZ51;M0R0N8;M0R2X8;M0R369;M0R3A2;Q53HQ6;Q53HU1;Q6UXN0;Q9BY76;Q9HBV4;Q9NZU4;Q9Y5B3
TFPI2	Tissue factor pathway inhibitor 2	-0.639672	-0.82571	-0.40897	0	+	+	+		+	biological regulation;blood coagulation;coagulation;hemostasis;multicellular organismal process;regulation of biological quality;regulation of body fluid levels	endopeptidase inhibitor activity;endopeptidase regulator activity;enzyme inhibitor activity;enzyme regulator activity;extracellular matrix structural constituent;peptidase inhibitor activity;peptidase regulator activity;serine-type endopeptidase inhibitor activity;structural molecule activity	extracellular matrix;extracellular region;extracellular region part;proteinaceous extracellular matrix		Kunitz_BPTI	3D-structure;Bloodcoagulation;Completeproteome;Directproteinsequencing;Disulfidebond;Glycoprotein;Hemostasis;Polymorphism;Proteaseinhibitor;Referenceproteome;Repeat;Secreted;Serineproteaseinhibitor;Signal		5.57e-28	0.307	0.464	1.12e-23	2.91e-61	0.307	0.502	5.83e-57	4.37e-16	0.307	0.38	8.74e-12	NaN	NaN	NaN	NaN	ENSG00000105825	ENST00000222543;ENST00000451238	ENSP00000222543;ENSP00000416370	H7C4A3;P48307;Q66ME8;Q8NAK6;Q9UC86
CALD1	Caldesmon	-0.638866	0	0	0	+				+	cellular component movement;cellular process;multicellular organismal process;muscle contraction;muscle system process;system process	actin binding;binding;calmodulin binding;cytoskeletal protein binding;protein binding;tropomyosin binding	actin cap;actin cytoskeleton;cell cortex part;cell part;contractile fiber;cytoplasmic part;cytoskeletal part;cytoskeleton;cytosol;intracellular non-membrane-bounded organelle;intracellular organelle;intracellular organelle part;intracellular part;membrane;myofibril;non-membrane-bounded organelle;organelle;organelle part;plasma membrane	Vascular smooth muscle contraction	Caldesmon	Actin-binding;Alternativesplicing;Calmodulin-binding;Completeproteome;Cytoplasm;Cytoskeleton;Muscleprotein;Phosphoprotein;Polymorphism;Referenceproteome;Repeat		3.13e-48	0.454	0.602	6.27e-44	NaN	NaN	NaN	NaN	NaN	NaN	NaN	NaN	NaN	NaN	NaN	NaN	ENSG00000122786	ENST00000361675;ENST00000361901;ENST00000393118;ENST00000417172;ENST00000422748;ENST00000424922;ENST00000430085;ENST00000435928;ENST00000436461;ENST00000443197;ENST00000445569;ENST00000454108;ENST00000495522	ENSP00000354513;ENSP00000354826;ENSP00000376826;ENSP00000390926;ENSP00000393621;ENSP00000394715;ENSP00000395710;ENSP00000398826;ENSP00000401988;ENSP00000407522;ENSP00000411476;ENSP00000416611;ENSP00000419673	A8K0X1;C9J813;C9JE79;C9JEK3;E7EX44;E9PGZ1;F8WE61;Q05682;Q13978;Q13979;Q14741;Q14742;Q9UD91
CCT4	T-complex protein 1 subunit delta	-0.638	-0.542603	-0.403128	-0.325686	+	+	+	+	+	cellular macromolecule metabolic process;cellular metabolic process;cellular process;cellular protein metabolic process;'de novo' posttranslational protein folding;'de novo' protein folding;macromolecule metabolic process;metabolic process;primary metabolic process;protein folding;protein metabolic process	adenyl nucleotide binding;adenyl ribonucleotide binding;ATP binding;binding;nucleotide binding;protein binding;purine nucleotide binding;purine ribonucleoside triphosphate binding;purine ribonucleotide binding;ribonucleotide binding;unfolded protein binding	cell part;centrosome;chaperonin-containing T-complex;cytoplasmic membrane-bounded vesicle;cytoplasmic part;cytoplasmic vesicle;cytoskeletal part;cytosol;cytosolic part;intracellular membrane-bounded organelle;intracellular non-membrane-bounded organelle;intracellular organelle;intracellular organelle part;intracellular part;macromolecular complex;melanosome;membrane-bounded organelle;membrane-bou…		Cpn60_TCP1	Acetylation;Alternativesplicing;ATP-binding;Chaperone;Completeproteome;Cytoplasm;Cytoskeleton;Directproteinsequencing;Nucleotide-binding;Polymorphism;Referenceproteome	CCT micro-complex	9.08e-23	0.233	0.369	1.82e-18	1.6e-34	0.233	0.357	3.2e-30	1.92e-25	0.233	0.323	3.85e-21	2.48e-17	0.233	0.333	4.97e-13	ENSG00000115484	ENST00000394440;ENST00000544079	ENSP00000377958;ENSP00000443061	B2R6I3;B7Z8B1;F5H5W3;O14870;P50991;Q53QP9;Q96C51
CDC37	Hsp90 co-chaperone Cdc37;Hsp90 co-chaperone Cdc37, N-terminally processed	-0.631992	0	0	0	+				+	biological regulation;establishment of localization;establishment of localization in cell;establishment of protein localization;intracellular protein transport;intracellular transport;protein targeting;protein transport;regulation of biological process;regulation of catalytic activity;regulation of cell cycle;regulation of cellular metabolic process;regulation of cellular process;regulation of ce…	binding;protein binding;unfolded protein binding	cell part;cell projection membrane;cell projection part;cytoplasmic part;cytosol;intracellular part;leading edge membrane;macromolecular complex;membrane part;plasma membrane part;protein complex;ruffle membrane		CDC37_C;CDC37_M;CDC37_N	3D-structure;Acetylation;Chaperone;Completeproteome;Cytoplasm;Phosphoprotein;Polymorphism;Referenceproteome;Ublconjugation	CDC37-HSP90AA1-HSP90AB1-MAP3K11 complex;Emerin complex 25;HSP90-CDC37-LRRK2 complex;IKBKB-CDC37-KIAA1967-HSP90AB1-HSP90AA1 complex;Kinase maturation complex 1;Kinase maturation complex 2;TNF-alpha/NF-kappa B signaling complex 10;TNF-alpha/NF-kappa B signaling complex 6;TNF-alpha/NF-kappa B signaling complex 7;TNF-alpha/NF-kappa B signaling complex 8;TNF-alpha/NF-kappa B signaling complex 9	2.11e-26	0.277	0.401	4.22e-22	NaN	NaN	NaN	NaN	NaN	NaN	NaN	NaN	NaN	NaN	NaN	NaN	ENSG00000105401	ENST00000222005;ENST00000588869;ENST00000589331;ENST00000589625;ENST00000589629;ENST00000593124	ENSP00000222005;ENSP00000464889;ENSP00000464971;ENSP00000465724;ENSP00000465941;ENSP00000467747	K7EIU0;K7EJ06;K7EKQ2;K7EL68;K7EQA9;Q16543;Q53YA2
EIF4G2	Eukaryotic translation initiation factor 4 gamma 2	-0.630006	0	0	0	+				+	biological regulation;cell cycle arrest;cell cycle process;cell death;cell surface receptor linked signaling pathway;cellular macromolecule metabolic process;cellular metabolic process;cellular nitrogen compound metabolic process;cellular process;cellular response to chemical stimulus;cellular response to cytokine stimulus;cellular response to organic substance;cellular response to stimulus;cytok…	binding;DNA binding;nucleic acid binding;RNA binding;translation factor activity, nucleic acid binding;translation initiation factor activity	cell part;cytoplasm;cytoplasmic part;cytosol;eukaryotic translation initiation factor 4F complex;intracellular part;macromolecular complex;protein complex	RNA transport;Viral myocarditis	MA3;MIF4G;W2	3D-structure;Acetylation;Alternativesplicing;Completeproteome;Directproteinsequencing;Initiationfactor;Phosphoprotein;Polymorphism;Proteinbiosynthesis;Referenceproteome;Repressor;Translationregulation		1.77e-31	0.406	0.555	3.54e-27	NaN	NaN	NaN	NaN	NaN	NaN	NaN	NaN	NaN	NaN	NaN	NaN	ENSG00000110321	ENST00000339995;ENST00000396525;ENST00000524932;ENST00000525681;ENST00000526148;ENST00000527419;ENST00000527526;ENST00000528562;ENST00000528839;ENST00000530211;ENST00000530702;ENST00000531180;ENST00000531416;ENST00000531647;ENST00000532082;ENST00000532570;ENST00000534605	ENSP00000340281;ENSP00000379778;ENSP00000431511;ENSP00000431583;ENSP00000433121;ENSP00000433217;ENSP00000433335;ENSP00000433371;ENSP00000433561;ENSP00000433664;ENSP00000434815;ENSP00000434940;ENSP00000435220;ENSP00000435523;ENSP00000435912;ENSP00000436235;ENSP00000436680	D3DQV9;E9PKF8;H0Y3P2;H0YCF8;H0YCH5;H0YD77;H0YD99;H0YDC0;H0YE22;H0YE44;H0YE87;H0YEC5;H0YEI7;H0YEN8;H0YEW3;O60877;P78344;P78404;Q0VH00;Q0VH01;Q2NKW9;Q49A79;Q53EU1;Q58EZ2;Q8NI71;Q96C16
CD55	Complement decay-accelerating factor	-0.629154	0	0	0	+				+	activation of immune response;biological regulation;calcium ion homeostasis;cation homeostasis;cellular calcium ion homeostasis;cellular cation homeostasis;cellular chemical homeostasis;cellular divalent inorganic cation homeostasis;cellular homeostasis;cellular ion homeostasis;cellular metal ion homeostasis;cellular process;chemical homeostasis;complement activation;complement activation, classi…	enzyme inhibitor activity;enzyme regulator activity	anchored to membrane;apical plasma membrane;cell part;cell surface;extracellular region;integral to membrane;integral to plasma membrane;intrinsic to membrane;intrinsic to plasma membrane;membrane part;membrane raft;plasma membrane part	Complement and coagulation cascades;Hematopoietic cell lineage;Viral myocarditis	Sushi	3D-structure;Alternativesplicing;Bloodgroupantigen;Cellmembrane;Complementpathway;Completeproteome;Directproteinsequencing;Disulfidebond;Glycoprotein;GPI-anchor;Hostcellreceptorforvirusentry;Immunity;Innateimmunity;Lipoprotein;Membrane;Polymorphism;Receptor;Referenceproteome;Repeat;Secreted;Signal;Sushi		4.86e-20	0.154	0.273	9.73e-16	NaN	NaN	NaN	NaN	NaN	NaN	NaN	NaN	NaN	NaN	NaN	NaN	ENSG00000196352	ENST00000314754;ENST00000343420;ENST00000367063;ENST00000367064;ENST00000367067;ENST00000391921	ENSP00000316333;ENSP00000340631;ENSP00000356030;ENSP00000356031;ENSP00000356034;ENSP00000375788	B1AP13;B1AP14;B1AP15;D3DT83;D3DT84;E7ER69;H3BLV0;H7BY55;P08174;P09679;P78361;Q14UF2;Q14UF3;Q14UF4;Q14UF5;Q14UF6
NSMF	NMDA receptor synaptonuclear signaling and neuronal migration factor	-0.628419	0.25155	0.320077	0.336568	+	+	+	+	+	biological regulation;cellular process;cellular response to abiotic stimulus;cellular response to acid;cellular response to amine stimulus;cellular response to amino acid stimulus;cellular response to chemical stimulus;cellular response to electrical stimulus;cellular response to endogenous stimulus;cellular response to gonadotropin stimulus;cellular response to hormone stimulus;cellular response…	binding;calcium-dependent protein binding;protein binding	cell cortex part;cell junction;cell part;chromatin;chromosomal part;cortical cytoskeleton;cytoplasmic part;cytoskeletal part;cytoskeleton;euchromatin;intracellular non-membrane-bounded organelle;intracellular organelle;intracellular organelle part;intracellular part;membrane;non-membrane-bounded organelle;nuclear chromatin;nuclear chromosome part;nuclear euchromatin;nuclear matrix;nuclear membran…			Alternativesplicing;Celljunction;Cellmembrane;Cellprojection;Completeproteome;Cytoplasm;Cytoskeleton;Diseasemutation;Hypogonadotropichypogonadism;Kallmannsyndrome;Lipoprotein;Membrane;Myristate;Nucleus;Polymorphism;Postsynapticcellmembrane;Referenceproteome;Synapse;Synaptosome		5.87e-15	0.11	0.221	1.18e-10	1.09e-11	0.11	0.047	2.18e-07	4.18e-18	0.11	0.037	8.37e-14	9.9e-13	0.11	0.043	1.98e-08	ENSG00000165802	ENST00000265663;ENST00000339554;ENST00000371468;ENST00000371472;ENST00000371473;ENST00000371474;ENST00000371475;ENST00000371482;ENST00000437259	ENSP00000265663;ENSP00000342966;ENSP00000360523;ENSP00000360527;ENSP00000360528;ENSP00000360529;ENSP00000360530;ENSP00000360537;ENSP00000412007	A0A0C4DFS4;Q2TB96;Q5T358;Q5T359;Q6X4V7;Q6X4V8;Q6X4V9;Q6X4W1;Q8N2M2;Q96SY1;Q9NPM4;Q9NPP3;Q9NPS3
MYBBP1A	Myb-binding protein 1A	-0.625562	0	0	0	+				+	biological regulation;biosynthetic process;cell communication;cellular biosynthetic process;cellular macromolecule biosynthetic process;cellular macromolecule metabolic process;cellular metabolic process;cellular nitrogen compound metabolic process;cellular process;cellular response to external stimulus;cellular response to extracellular stimulus;cellular response to glucose starvation;cellular r…	binding;catalytic activity;DNA binding;DNA polymerase activity;DNA-directed DNA polymerase activity;nucleic acid binding;nucleotidyltransferase activity;protein binding;sequence-specific DNA binding;transcription factor binding;transferase activity;transferase activity, transferring phosphorus-containing groups	cell part;cytoplasm;intracellular non-membrane-bounded organelle;intracellular organelle;intracellular organelle part;intracellular part;macromolecular complex;NLS-dependent protein nuclear import complex;non-membrane-bounded organelle;nuclear part;nucleocytoplasmic shuttling complex;nucleolus;organelle;organelle part;protein complex		DNA_pol_phi	Acetylation;Activator;Alternativesplicing;Completeproteome;Cytoplasm;Nucleus;Phosphoprotein;Polymorphism;Referenceproteome;Repressor;Transcription;Transcriptionregulation	Nop56p-associated pre-rRNA complex	7.6e-15	0.123	0.213	1.52e-10	NaN	NaN	NaN	NaN	NaN	NaN	NaN	NaN	NaN	NaN	NaN	NaN	ENSG00000132382	ENST00000254718;ENST00000381556;ENST00000572759;ENST00000573116;ENST00000573723	ENSP00000254718;ENSP00000370968;ENSP00000458919;ENSP00000459692;ENSP00000460087	I3L1L3;I3L2H8;I3L311;Q86VM3;Q9BQG0;Q9BW49;Q9P0V5;Q9UF99
HSP90AA1	Heat shock protein HSP 90-alpha	-0.622581	0	-0.292799	0	+		+		+	apoptosis;axon guidance;biological regulation;cardiac muscle cell apoptosis;cell cycle process;cell death;cell migration;cell motility;cellular component assembly;cellular component assembly at cellular level;cellular component movement;cellular component organization;cellular component organization at cellular level;cellular component organization or biogenesis;cellular component organization or…	adenyl deoxyribonucleotide binding;adenyl nucleotide binding;adenyl ribonucleotide binding;ATP binding;ATPase activity;binding;catalytic activity;CTP binding;dATP binding;deoxyribonucleotide binding;enzyme regulator activity;GTP binding;guanyl nucleotide binding;guanyl ribonucleotide binding;hydrolase activity;hydrolase activity, acting on acid anhydrides;hydrolase activity, acting on acid anhydr…	apical plasma membrane;basolateral plasma membrane;brush border membrane;cell body;cell part;cell projection;cell projection membrane;cell projection part;cell surface;cytoplasmic membrane-bounded vesicle;cytoplasmic part;cytoplasmic vesicle;cytosol;extracellular matrix;extracellular region part;intracellular membrane-bounded organelle;intracellular organelle;intracellular part;macromolecular com…	Antigen processing and presentation;NOD-like receptor signaling pathway;Pathways in cancer;Plant-pathogen interaction;Progesterone-mediated oocyte maturation;Prostate cancer;Protein processing in endoplasmic reticulum	HATPase_c;HSP90	3D-structure;Acetylation;Alternativesplicing;ATP-binding;Chaperone;Completeproteome;Cytoplasm;Directproteinsequencing;Nucleotide-binding;Phosphoprotein;Referenceproteome;S-nitrosylation;Stressresponse;Ublconjugation	CDC37-HSP90AA1-HSP90AB1-MAP3K11 complex;eNOS-HSP90 complex, VEGF induced;eNOS-HSP90-AKT complex, VEGF induced;HSP90-CIP1-FKBPL complex;IKBKB-CDC37-KIAA1967-HSP90AB1-HSP90AA1 complex;Kinase maturation complex 1;Kinase maturation complex 2;TNF-alpha/NF-kappa B signaling complex 10;TNF-alpha/NF-kappa B signaling complex 6;TNF-alpha/NF-kappa B signaling complex 7;TNF-alpha/NF-kappa B signaling comple…	1.23e-81	0.823	0.921	2.45e-77	NaN	NaN	NaN	NaN	3.03e-33	0.823	0.913	6.06e-29	NaN	NaN	NaN	NaN	ENSG00000080824	ENST00000216281;ENST00000334701;ENST00000553585;ENST00000554401;ENST00000557234	ENSP00000216281;ENSP00000335153;ENSP00000450712;ENSP00000451400;ENSP00000452241	A8K500;B3KPJ9;G3V2J8;G3V592;H0YJF5;P07900;Q2PP14;Q5CAQ6;Q5CAQ7;Q9BVQ5
SDF2L1	Stromal cell-derived factor 2-like protein 1	-0.621314	0	0	0	+				+			cell part;cytoplasmic part;endoplasmic reticulum lumen;endoplasmic reticulum part;intracellular organelle lumen;intracellular organelle part;intracellular part;membrane;membrane-enclosed lumen;organelle lumen;organelle part		MIR	Completeproteome;Endoplasmicreticulum;Referenceproteome;Repeat;Signal		5.43e-15	0.139	0.22	1.09e-10	NaN	NaN	NaN	NaN	NaN	NaN	NaN	NaN	NaN	NaN	NaN	NaN	ENSG00000128228	ENST00000248958	ENSP00000248958	A2RUD3;Q9BRI5;Q9HCN8
ATAD3B	ATPase family AAA domain-containing protein 3B	-0.621135	0	0	0	+				+		adenyl nucleotide binding;adenyl ribonucleotide binding;ATP binding;binding;catalytic activity;hydrolase activity;hydrolase activity, acting on acid anhydrides;hydrolase activity, acting on acid anhydrides, in phosphorus-containing anhydrides;nucleoside-triphosphatase activity;nucleotide binding;purine nucleotide binding;purine ribonucleoside triphosphate binding;purine ribonucleotide binding;pyr…	cell part;cytoplasmic part;intracellular organelle part;intracellular part;membrane;mitochondrial inner membrane;mitochondrial membrane;mitochondrial part;organelle inner membrane;organelle membrane;organelle part		AAA;DUF3523	Acetylation;Alternativesplicing;ATP-binding;Coiledcoil;Completeproteome;Membrane;Mitochondrion;Mitochondrioninnermembrane;Nucleotide-binding;Polymorphism;Referenceproteome		3.95e-15	0.122	0.226	7.9e-11	NaN	NaN	NaN	NaN	NaN	NaN	NaN	NaN	NaN	NaN	NaN	NaN	ENSG00000160072	ENST00000308647	ENSP00000311766	A8K3H1;Q5T9A4;Q6ZRB5;Q9BUK4;Q9ULE7
SMOX	Spermine oxidase	-0.620033	0	0	0	+				+	amine biosynthetic process;amine catabolic process;amine metabolic process;biosynthetic process;catabolic process;cellular amine metabolic process;cellular biogenic amine biosynthetic process;cellular biogenic amine catabolic process;cellular biogenic amine metabolic process;cellular biosynthetic process;cellular metabolic process;cellular nitrogen compound biosynthetic process;cellular nitrogen …	catalytic activity;oxidoreductase activity;oxidoreductase activity, acting on the CH-NH group of donors;oxidoreductase activity, acting on the CH-NH group of donors, oxygen as acceptor;polyamine oxidase activity	cell part;cytoplasm;cytoplasmic part;cytosol;intracellular membrane-bounded organelle;intracellular organelle;intracellular part;membrane-bounded organelle;nucleus;organelle		Amino_oxidase	Alternativesplicing;Completeproteome;Cytoplasm;FAD;Flavoprotein;Nucleus;Oxidoreductase;Polymorphism;Referenceproteome		1.54e-17	0.089	0.191	3.09e-13	NaN	NaN	NaN	NaN	NaN	NaN	NaN	NaN	NaN	NaN	NaN	NaN	ENSG00000088826	ENST00000278795;ENST00000305958;ENST00000339123;ENST00000346595;ENST00000379460;ENST00000457205;ENST00000621355	ENSP00000278795;ENSP00000307252;ENSP00000341775;ENSP00000344595;ENSP00000368773;ENSP00000407269;ENSP00000478305	A2A2P5;A2A2P6;A8BE87;D3DVZ4;Q5TE25;Q5TE26;Q5TE27;Q6UY28;Q8IX00;Q96LC3;Q96LC4;Q96QT3;Q9BW38;Q9H6H1;Q9NP51;Q9NPY1;Q9NPY2;Q9NWM0
GBP1	Interferon-induced guanylate-binding protein 1	-0.619305	0	0	0	+				+	biological regulation;catabolic process;cell surface receptor linked signaling pathway;cellular catabolic process;cellular metabolic process;cellular nitrogen compound catabolic process;cellular nitrogen compound metabolic process;cellular process;cellular response to chemical stimulus;cellular response to cytokine stimulus;cellular response to interferon-gamma;cellular response to organic substa…	binding;catalytic activity;GTP binding;GTPase activity;guanyl nucleotide binding;guanyl ribonucleotide binding;hydrolase activity;hydrolase activity, acting on acid anhydrides;hydrolase activity, acting on acid anhydrides, in phosphorus-containing anhydrides;nucleoside-triphosphatase activity;nucleotide binding;purine nucleotide binding;purine ribonucleoside triphosphate binding;purine ribonucleo…	cell part;cytoplasmic part;cytosol;extracellular region;Golgi apparatus part;Golgi membrane;intracellular organelle part;intracellular part;membrane;organelle membrane;organelle part		GBP;GBP_C	3D-structure;Antiviraldefense;Completeproteome;Cytoplasm;Golgiapparatus;GTP-binding;Immunity;Lipoprotein;Membrane;Methylation;Nucleotide-binding;Polymorphism;Prenylation;Referenceproteome;Secreted		2.14e-16	0.075	0.169	4.28e-12	NaN	NaN	NaN	NaN	NaN	NaN	NaN	NaN	NaN	NaN	NaN	NaN	ENSG00000117228	ENST00000370473	ENSP00000359504	D3DT26;P32455;Q5T8M1
DHCR24;Nbla03646	Delta(24)-sterol reductase	-0.618155	0	0	0	+				+	alcohol metabolic process;amyloid precursor protein catabolic process;amyloid precursor protein metabolic process;anatomical structure development;biological regulation;biosynthetic process;catabolic process;cell cycle arrest;cell cycle process;cellular component organization;cellular component organization or biogenesis;cellular macromolecule metabolic process;cellular membrane organization;cell…	antigen binding;binding;catalytic activity;coenzyme binding;cofactor binding;delta24-sterol reductase activity;flavin adenine dinucleotide binding;oxidoreductase activity;oxidoreductase activity, acting on CH-OH group of donors;oxidoreductase activity, acting on the CH-CH group of donors;oxidoreductase activity, acting on the CH-CH group of donors, NAD or NADP as acceptor;oxidoreductase activity,…	cell part;cytoplasmic part;cytoskeleton;cytosol;endoplasmic reticulum membrane;endoplasmic reticulum part;Golgi apparatus part;Golgi membrane;integral to membrane;intracellular membrane-bounded organelle;intracellular non-membrane-bounded organelle;intracellular organelle;intracellular organelle part;intracellular part;intrinsic to membrane;membrane;membrane part;membrane-bounded organelle;non-me…	Steroid biosynthesis	FAD_binding_4	Cholesterolbiosynthesis;Cholesterolmetabolism;Completeproteome;Diseasemutation;Endoplasmicreticulum;FAD;Golgiapparatus;Lipidbiosynthesis;Lipidmetabolism;Membrane;NADP;Oxidoreductase;Referenceproteome;Signal;Steroidbiosynthesis;Steroidmetabolism;Sterolbiosynthesis;Sterolmetabolism;Transmembrane;Transmembranehelix		2.77e-16	0.184	0.28	5.54e-12	NaN	NaN	NaN	NaN	NaN	NaN	NaN	NaN	NaN	NaN	NaN	NaN	ENSG00000116133	ENST00000371269;ENST00000436604;ENST00000535035	ENSP00000360316;ENSP00000416585;ENSP00000440191	B7Z817;D3DQ51;H7C4B7;Q15392;Q3LIE7;Q9HBA8
CLUH	Clustered mitochondria protein homolog	-0.613286	0	0	0	+				+	cellular component organization;cellular component organization at cellular level;cellular component organization or biogenesis;cellular component organization or biogenesis at cellular level;cellular localization;cellular process;intracellular distribution of mitochondria;localization;mitochondrion distribution;mitochondrion localization;mitochondrion organization;organelle localization;organell…		cell part;cytoplasm;intracellular part		CLU	Completeproteome;Cytoplasm;Phosphoprotein;Polymorphism;Referenceproteome;Repeat;TPRrepeat		3.55e-17	0.12	0.225	7.1e-13	NaN	NaN	NaN	NaN	NaN	NaN	NaN	NaN	NaN	NaN	NaN	NaN	ENSG00000132361	ENST00000435359;ENST00000570628;ENST00000571566;ENST00000572129;ENST00000574426;ENST00000575014;ENST00000576309;ENST00000576885	ENSP00000388872;ENSP00000458986;ENSP00000459540;ENSP00000460101;ENSP00000460173;ENSP00000460293;ENSP00000461126;ENSP00000464732	I3L2B0;I3L318;I3L350;I3L3A3;I3L4B5;K7EIG1;O75153;Q6AHY2;Q6P3X7;Q6ZUG8;Q8N4U7;Q9BTA3;Q9H979
ODC1	Ornithine decarboxylase	-0.61062	0	0	0	+				+	amine biosynthetic process;amine metabolic process;anatomical structure development;biological regulation;biosynthetic process;cellular amine metabolic process;cellular biogenic amine biosynthetic process;cellular biogenic amine metabolic process;cellular biosynthetic process;cellular metabolic process;cellular nitrogen compound biosynthetic process;cellular nitrogen compound metabolic process;ce…	carbon-carbon lyase activity;carboxy-lyase activity;catalytic activity;lyase activity;ornithine decarboxylase activity	cell part;cytoplasmic part;cytosol;intracellular part	Arginine and proline metabolism;Glutathione metabolism	Orn_Arg_deC_N;Orn_DAP_Arg_deC	3D-structure;Completeproteome;Decarboxylase;Lyase;Phosphoprotein;Polyaminebiosynthesis;Pyridoxalphosphate;Referenceproteome;S-nitrosylation		3.6e-23	0.176	0.306	7.2e-19	NaN	NaN	NaN	NaN	NaN	NaN	NaN	NaN	NaN	NaN	NaN	NaN	ENSG00000115758	ENST00000234111;ENST00000405333;ENST00000443218	ENSP00000234111;ENSP00000385333;ENSP00000390691	C9JG30;P11926;Q53TU3;Q6LDS9
AHNAK	Neuroblast differentiation-associated protein AHNAK	-0.610474	0	0.355046	0.33417	+		+	+	+	anatomical structure development;developmental process;nervous system development;system development		cell part;intracellular membrane-bounded organelle;intracellular organelle;intracellular part;membrane-bounded organelle;nucleus;organelle		PDZ	3D-structure;Alternativesplicing;Completeproteome;Nucleus;Phosphoprotein;Polymorphism;Referenceproteome;Repeat	DNA ligase IV-XRCC4-AHNK complex	7.02e-28	0.287	0.427	1.41e-23	NaN	NaN	NaN	NaN	1.84e-12	0.287	0.182	3.68e-08	1.97e-08	0.287	0.196	0.000394414	ENSG00000124942	ENST00000257247;ENST00000378024;ENST00000528508;ENST00000530124;ENST00000530285;ENST00000531324;ENST00000533365	ENSP00000257247;ENSP00000367263;ENSP00000433286;ENSP00000433635;ENSP00000433789;ENSP00000435357;ENSP00000436845	A1A586;E9PJC6;E9PJZ0;E9PKR9;E9PLK4;E9PQE3;Q09666
RBM12	RNA-binding protein 12	-0.608187	0	0	0	+				+		binding;nucleic acid binding;nucleotide binding;RNA binding	cell part;intracellular membrane-bounded organelle;intracellular organelle;intracellular part;membrane-bounded organelle;nucleus;organelle			3D-structure;Completeproteome;Nucleus;Phosphoprotein;Polymorphism;Referenceproteome;Repeat;RNA-binding		1.29e-18	0.15	0.235	2.58e-14	NaN	NaN	NaN	NaN	NaN	NaN	NaN	NaN	NaN	NaN	NaN	NaN	ENSG00000244462	ENST00000359646;ENST00000374104;ENST00000374114;ENST00000424458;ENST00000431148;ENST00000435161	ENSP00000352668;ENSP00000363217;ENSP00000363228;ENSP00000392642;ENSP00000411036;ENSP00000411692	A6PVI0;A6PVI1;B3KRU2;E1P5R6;O94865;Q5JX62;Q8N3B1;Q9H196;Q9NTZ6
FSTL1	Follistatin-related protein 1	-0.603623	0	0	0	+				+	biological regulation;BMP signaling pathway;cell surface receptor linked signaling pathway;cellular process;cellular response to stimulus;enzyme linked receptor protein signaling pathway;regulation of biological process;regulation of cellular process;response to stimulus;signal transduction;transmembrane receptor protein serine/threonine kinase signaling pathway	binding;calcium ion binding;carbohydrate binding;cation binding;glycosaminoglycan binding;heparin binding;ion binding;metal ion binding;pattern binding;polysaccharide binding	extracellular region part;extracellular space		FOLN;Kazal_2	Completeproteome;Directproteinsequencing;Disulfidebond;Glycoprotein;Heparin-binding;Referenceproteome;Repeat;Secreted;Signal		3.54e-12	0.142	0.199	7.08e-08	NaN	NaN	NaN	NaN	NaN	NaN	NaN	NaN	NaN	NaN	NaN	NaN	ENSG00000163430	ENST00000295633;ENST00000424703;ENST00000469005;ENST00000480823	ENSP00000295633;ENSP00000394355;ENSP00000418389;ENSP00000418505	A8K523;B4DTT5;C9J5G4;D3DN90;H7C4W4;Q12841;Q549Z0
FOSL1	Fos-related antigen 1	-0.601733	0	0	0	+				+	anatomical structure development;behavior;biological regulation;biosynthetic process;blood vessel development;cell communication;cellular biosynthetic process;cellular component organization;cellular component organization at cellular level;cellular component organization or biogenesis;cellular component organization or biogenesis at cellular level;cellular defense response;cellular macromolecule…	binding;DNA binding;nucleic acid binding;nucleic acid binding transcription factor activity;regulatory region DNA binding;regulatory region nucleic acid binding;RNA polymerase II regulatory region DNA binding;RNA polymerase II regulatory region sequence-specific DNA binding;sequence-specific DNA binding;sequence-specific DNA binding transcription factor activity;transcription regulatory region DN…	cell part;cell projection;cytoplasmic part;cytosol;intracellular membrane-bounded organelle;intracellular organelle;intracellular part;membrane;membrane-bounded organelle;neuron projection;nucleus;organelle;presynaptic membrane;synapse part;synaptic membrane	Osteoclast differentiation;Wnt signaling pathway	bZIP_1	Completeproteome;DNA-binding;Nucleus;Phosphoprotein;Referenceproteome		1.04e-16	0.095	0.191	2.08e-12	NaN	NaN	NaN	NaN	NaN	NaN	NaN	NaN	NaN	NaN	NaN	NaN	ENSG00000175592	ENST00000312562;ENST00000448083;ENST00000531493;ENST00000532401;ENST00000534222	ENSP00000310170;ENSP00000393302;ENSP00000431594;ENSP00000434350;ENSP00000436276	B4DR11;E9PKL5;E9PPX2;E9PQT6;P15407;Q6FG51
MSN	Moesin	-0.6013	-0.253771	-0.389309	-0.319167	+	+	+	+	+	biological adhesion;biological regulation;cell adhesion;cell migration;cell motility;cell-cell adhesion;cellular component movement;cellular process;immune system process;leukocyte cell-cell adhesion;leukocyte migration;locomotion;membrane docking;membrane to membrane docking;regulation of biological process;regulation of cell migration;regulation of cell motility;regulation of cellular component…	structural constituent of cytoskeleton;structural molecule activity	apical part of cell;apical plasma membrane;basolateral plasma membrane;cell part;cell projection;cell projection membrane;cell projection part;cytoplasm;cytoskeleton;extracellular membrane-bounded organelle;extracellular organelle;extracellular region part;extracellular vesicular exosome;extrinsic to membrane;filopodium;intracellular non-membrane-bounded organelle;intracellular organelle;intracel…	Leukocyte transendothelial migration;Measles;Regulation of actin cytoskeleton	ERM;FERM_C;FERM_M;FERM_N	3D-structure;Acetylation;Cellmembrane;Cellprojection;Completeproteome;Cytoplasm;Cytoskeleton;Directproteinsequencing;Membrane;Phosphoprotein;Referenceproteome		1.4e-14	0.116	0.193	2.81e-10	2.54e-07	0.116	0.128	0.00508465	3.57e-12	0.116	0.156	7.16e-08	4.08e-07	0.116	0.157	0.00817568	ENSG00000147065	ENST00000360270;ENST00000609672	ENSP00000353408;ENSP00000477441	P26038;V9GZ54
TSR3	Ribosome biogenesis protein TSR3 homolog	-0.59781	0	0	0.297685	+			+	+	cellular macromolecule metabolic process;cellular metabolic process;cellular nitrogen compound metabolic process;cellular process;macromolecule metabolic process;metabolic process;ncRNA metabolic process;ncRNA processing;nitrogen compound metabolic process;nucleic acid metabolic process;nucleobase-containing compound metabolic process;primary metabolic process;RNA metabolic process;RNA processing…				DUF367;RLI	Completeproteome;Phosphoprotein;Referenceproteome;Ribosomebiogenesis;rRNAprocessing		5.94e-16	0.17	0.265	1.19e-11	NaN	NaN	NaN	NaN	NaN	NaN	NaN	NaN	2.51e-12	0.17	0.085	5.04e-08	ENSG00000007520	ENST00000007390;ENST00000566296	ENSP00000007390;ENSP00000455722	H3BQD4;Q6PJT8;Q9UJK0
UGCG	Ceramide glucosyltransferase	-0.596943	0	0	0	+				+	anatomical structure development;biosynthetic process;cellular biosynthetic process;cellular lipid metabolic process;cellular metabolic process;cellular process;ceramide biosynthetic process;ceramide metabolic process;developmental process;epidermis development;glucosylceramide biosynthetic process;glucosylceramide metabolic process;glycolipid biosynthetic process;glycolipid metabolic process;gly…	catalytic activity;ceramide glucosyltransferase activity;glucosyltransferase activity;transferase activity;transferase activity, transferring glycosyl groups;transferase activity, transferring hexosyl groups;UDP-glucosyltransferase activity;UDP-glycosyltransferase activity	cell part;cytoplasmic part;Golgi apparatus part;Golgi membrane;integral to membrane;intracellular organelle part;intracellular part;intrinsic to membrane;membrane;membrane part;organelle membrane;organelle part	Sphingolipid metabolism	Glyco_transf_21	Completeproteome;Glycosyltransferase;Golgiapparatus;Lipidbiosynthesis;Lipidmetabolism;Membrane;Referenceproteome;Sphingolipidmetabolism;Transferase;Transmembrane;Transmembranehelix		2.81e-14	0.157	0.242	5.62e-10	NaN	NaN	NaN	NaN	NaN	NaN	NaN	NaN	NaN	NaN	NaN	NaN	ENSG00000148154	ENST00000374279	ENSP00000363397	Q16739;Q5T258
TXNRD2		-0.596296	0.253031	0.378133	0.254805	+	+	+	+	+	biological regulation;cell redox homeostasis;cellular homeostasis;cellular process;homeostatic process;regulation of biological process;regulation of biological quality;regulation of cellular process	antioxidant activity;binding;catalytic activity;coenzyme binding;cofactor binding;flavin adenine dinucleotide binding;NADP binding;nucleotide binding;oxidoreductase activity;oxidoreductase activity, acting on a sulfur group of donors;oxidoreductase activity, acting on a sulfur group of donors, NAD or NADP as acceptor;oxidoreductase activity, acting on NADH or NADPH;thioredoxin-disulfide reductase…	cell part;cytoplasmic part;intracellular membrane-bounded organelle;intracellular organelle;intracellular part;membrane-bounded organelle;mitochondrion;organelle		Pyr_redox;Pyr_redox_2;Pyr_redox_dim	Completeproteome;FAD;Flavoprotein;Oxidoreductase;Redox-activecenter;Referenceproteome		3.82e-16	0.128	0.233	7.64e-12	1.06e-10	0.128	0.062	2.12e-06	3.99e-23	0.128	0.04	7.99e-19	1.19e-07	0.128	0.072	0.0023827	ENSG00000184470	ENST00000334363;ENST00000400518;ENST00000400519;ENST00000400525;ENST00000462330;ENST00000462843;ENST00000474308;ENST00000475995;ENST00000485358;ENST00000491939;ENST00000542719	ENSP00000334451;ENSP00000383362;ENSP00000383363;ENSP00000383369;ENSP00000485128;ENSP00000485290;ENSP00000485466;ENSP00000485499;ENSP00000485543;ENSP00000485603;ENSP00000485665	A0A096LNN4;A0A096LNY7;A0A096LP96;A0A096LPB7;A0A096LPD9;A0A096LPH4;A0A096LPK7;D3YTF8;D3YTF9;E7ENA2;E7EWK1
NOC2L	Nucleolar complex protein 2 homolog	-0.595605	0	0	0	+				+	apoptosis;biological regulation;biosynthetic process;cell death;cellular biosynthetic process;cellular macromolecule biosynthetic process;cellular macromolecule metabolic process;cellular metabolic process;cellular nitrogen compound metabolic process;cellular process;cellular response to abiotic stimulus;cellular response to light stimulus;cellular response to radiation;cellular response to stimu…	binding;chromatin binding;histone binding;nucleosome binding;protein binding;protein binding transcription factor activity;repressing transcription factor binding;transcription cofactor activity;transcription corepressor activity;transcription factor binding;transcription factor binding transcription factor activity	cell part;intracellular non-membrane-bounded organelle;intracellular organelle;intracellular organelle part;intracellular part;non-membrane-bounded organelle;nuclear part;nucleolus;nucleoplasm;organelle;organelle part		Noc2	Apoptosis;Completeproteome;Nucleus;Phosphoprotein;Polymorphism;Referenceproteome;Repressor;Transcription;Transcriptionregulation		1.03e-15	0.171	0.27	2.06e-11	NaN	NaN	NaN	NaN	NaN	NaN	NaN	NaN	NaN	NaN	NaN	NaN	ENSG00000188976	ENST00000327044	ENSP00000317992	Q5SVA3;Q9BTN6;Q9Y3T9
SAA1	Amyloid protein A;Serum amyloid A protein;Serum amyloid A-1 protein;Serum amyloid protein A(2-102);Serum amyloid protein A(2-103);Serum amyloid protein A(2-104);Serum amyloid protein A(3-104);Serum amyloid protein A(4-101)	-0.595003	0.289877	0.790829	0.625995	+	+	+	+	+	acute inflammatory response;acute-phase response;biological regulation;calcium ion homeostasis;cation homeostasis;cell activation;cell chemotaxis;cell migration;cell motility;cellular calcium ion homeostasis;cellular cation homeostasis;cellular chemical homeostasis;cellular component movement;cellular divalent inorganic cation homeostasis;cellular homeostasis;cellular ion homeostasis;cellular met…	binding;G-protein-coupled receptor binding;protein binding;receptor binding	extracellular region;extracellular region part;high-density lipoprotein particle;macromolecular complex;plasma lipoprotein particle;protein-lipid complex		SAA	Acutephase;Amyloid;Amyloidosis;Completeproteome;Directproteinsequencing;HDL;Methylation;Polymorphism;Referenceproteome;Secreted;Signal		6.62e-15	0.348	0.456	1.33e-10	1.42e-08	0.348	0.252	0.000283846	9.4e-51	0.348	0.143	1.88e-46	7.8e-29	0.348	0.177	1.56e-24	ENSG00000173432	ENST00000356524;ENST00000405158;ENST00000532858	ENSP00000348918;ENSP00000384906;ENSP00000436866	E9PQD6;P02735;P02736;P02737;P0DJI8;Q16730;Q16834;Q16835;Q16879;Q3KRB3;Q6FG67;Q96QN0;Q9UCK9;Q9UCL0
DDX21	Nucleolar RNA helicase 2	-0.594779	-0.585523	-0.430455	-0.408155	+	+	+	+	+	multi-organism process;response to biotic stimulus;response to chemical stimulus;response to dsRNA;response to exogenous dsRNA;response to organic substance;response to other organism;response to stimulus;response to virus	adenyl nucleotide binding;adenyl ribonucleotide binding;ATP binding;ATPase activity;ATPase activity, coupled;ATP-dependent helicase activity;ATP-dependent RNA helicase activity;binding;catalytic activity;double-stranded RNA binding;helicase activity;hydrolase activity;hydrolase activity, acting on acid anhydrides;hydrolase activity, acting on acid anhydrides, in phosphorus-containing anhydrides;n…	cell part;intracellular non-membrane-bounded organelle;intracellular organelle;intracellular organelle part;intracellular part;non-membrane-bounded organelle;nuclear part;nucleolus;organelle;organelle part		DEAD;GUCT;Helicase_C	3D-structure;Acetylation;Alternativesplicing;ATP-binding;Completeproteome;Directproteinsequencing;Helicase;Hydrolase;Nucleotide-binding;Nucleus;Phosphoprotein;Polymorphism;Referenceproteome;Repeat;RNA-binding	Nop56p-associated pre-rRNA complex;Toposome	4.24e-36	0.318	0.421	8.5e-32	1.39e-39	0.318	0.431	2.79e-35	5.44e-24	0.318	0.399	1.09e-19	3.52e-16	0.318	0.41	7.05e-12	ENSG00000165732	ENST00000354185;ENST00000620315	ENSP00000346120;ENSP00000480334	B2RDL0;Q13436;Q5VX41;Q68D35;Q9NR30
MFSD12	Major facilitator superfamily domain-containing protein 12	-0.594511	0	0	0	+				+	establishment of localization;transport		cell part;integral to membrane;intrinsic to membrane;membrane part			Alternativesplicing;Completeproteome;Membrane;Polymorphism;Referenceproteome;Transmembrane;Transmembranehelix;Transport		3.27e-16	0.073	0.177	6.56e-12	NaN	NaN	NaN	NaN	NaN	NaN	NaN	NaN	NaN	NaN	NaN	NaN	ENSG00000161091	ENST00000355415;ENST00000389395;ENST00000398558;ENST00000585814;ENST00000588626;ENST00000588918;ENST00000589063;ENST00000589995;ENST00000592652;ENST00000615073;ENST00000615613	ENSP00000347583;ENSP00000374046;ENSP00000381566;ENSP00000465302;ENSP00000465782;ENSP00000466906;ENSP00000467207;ENSP00000467635;ENSP00000468287;ENSP00000478456;ENSP00000481557	A0A087WU85;A0A0A0MS91;A8MXP7;D6W615;E9PAJ8;K7EJS5;K7EKU1;K7ENE1;K7EQ22;K7ERJ8;Q6NUT3;Q8N459;Q9HBP8
TMSB10	Thymosin beta-10	-0.59106	-0.386707	-0.370796	-0.468484	+	+	+	+	+	actin cytoskeleton organization;actin filament-based process;biological regulation;cellular component organization;cellular component organization at cellular level;cellular component organization or biogenesis;cellular component organization or biogenesis at cellular level;cellular process;cytoskeleton organization;maintenance of location;maintenance of protein location;negative regulation of ac…		cell part;cytoplasm;cytoskeleton;intracellular non-membrane-bounded organelle;intracellular organelle;intracellular part;non-membrane-bounded organelle;organelle		Thymosin	Acetylation;Actin-binding;Completeproteome;Cytoplasm;Cytoskeleton;Phosphoprotein;Polymorphism;Referenceproteome		6.1e-79	0.768	0.897	1.22e-74	1.53e-53	0.768	0.863	3.07e-49	7.17e-54	0.768	0.859	1.44e-49	4.83e-69	0.768	0.868	9.68e-65	ENSG00000034510	ENST00000233143	ENSP00000233143	P13472;P63313;Q596K9
CDCP1	CUB domain-containing protein 1	-0.586411	0	0	0	+				+			cell part;extracellular region;integral to membrane;intrinsic to membrane;membrane;membrane part;plasma membrane			Alternativesplicing;Cellmembrane;Completeproteome;Directproteinsequencing;Disulfidebond;Glycoprotein;Membrane;Phosphoprotein;Polymorphism;Referenceproteome;Secreted;Signal;Transmembrane;Transmembranehelix	SRC-PRKCD-CDCP1 complex	2.24e-19	0.159	0.272	4.48e-15	NaN	NaN	NaN	NaN	NaN	NaN	NaN	NaN	NaN	NaN	NaN	NaN	ENSG00000163814	ENST00000296129;ENST00000425231	ENSP00000296129;ENSP00000399342	Q49UB4;Q6NT71;Q6U9Y2;Q8WU91;Q96QU7;Q9H5V8;Q9H676;Q9H8C2
CCDC85B	Coiled-coil domain-containing protein 85B	-0.58636	0	0.317565	0	+		+		+	biological regulation;biosynthetic process;cell differentiation;cellular biosynthetic process;cellular developmental process;cellular macromolecule biosynthetic process;cellular macromolecule metabolic process;cellular metabolic process;cellular nitrogen compound metabolic process;cellular process;developmental process;macromolecule biosynthetic process;macromolecule metabolic process;metabolic p…		cell part;centrosome;cytoplasm;cytoplasmic part;cytoskeletal part;intracellular membrane-bounded organelle;intracellular non-membrane-bounded organelle;intracellular organelle;intracellular organelle part;intracellular part;membrane-bounded organelle;microtubule organizing center;non-membrane-bounded organelle;nucleus;organelle;organelle part		DUF2216	Coiledcoil;Completeproteome;Cytoplasm;Cytoskeleton;Differentiation;Growthregulation;Nucleus;Referenceproteome;Repressor;Transcription;Transcriptionregulation	DIPA-MCRS1 complex	6.27e-14	0.113	0.195	1.26e-09	NaN	NaN	NaN	NaN	2.57e-24	0.113	0.031	5.15e-20	NaN	NaN	NaN	NaN	ENSG00000175602	ENST00000312579	ENSP00000311695	B2R598;Q15834;Q96HA0
TIMP1	Metalloproteinase inhibitor 1	-0.586102	-0.282991	-0.561402	-0.531567	+	+	+	+	+	aging;biological regulation;cell activation;cell maturation;cellular component disassembly;cellular component disassembly at cellular level;cellular component organization;cellular component organization at cellular level;cellular component organization or biogenesis;cellular component organization or biogenesis at cellular level;cellular developmental process;cellular process;developmental matur…	binding;cation binding;endopeptidase inhibitor activity;endopeptidase regulator activity;enzyme inhibitor activity;enzyme regulator activity;ion binding;metal ion binding;metalloendopeptidase inhibitor activity;metalloenzyme inhibitor activity;metalloenzyme regulator activity;peptidase inhibitor activity;peptidase regulator activity	basement membrane;cell part;cytoplasmic membrane-bounded vesicle lumen;cytoplasmic part;cytoplasmic vesicle part;extracellular matrix part;extracellular region;extracellular region part;intracellular organelle part;intracellular part;membrane-enclosed lumen;organelle lumen;organelle part;platelet alpha granule lumen;secretory granule lumen;vesicle lumen		TIMP	3D-structure;Completeproteome;Directproteinsequencing;Disulfidebond;Erythrocytematuration;Glycoprotein;Metal-binding;Metalloenzymeinhibitor;Metalloproteaseinhibitor;Proteaseinhibitor;Referenceproteome;Secreted;Signal;Zinc	MMP-9-TIMP-1-LRP complex	6.21e-19	0.221	0.31	1.24e-14	4.61e-09	0.221	0.242	9.24e-05	9.19e-35	0.221	0.315	1.84e-30	5.73e-25	0.221	0.333	1.15e-20	ENSG00000102265	ENST00000218388;ENST00000377017;ENST00000441738;ENST00000445623;ENST00000456754	ENSP00000218388;ENSP00000366216;ENSP00000405380;ENSP00000406671;ENSP00000410983	H0Y789;P01033;Q14252;Q5H9A7;Q5H9B4;Q5H9B5;Q9UCU1
EHD1	EH domain-containing protein 1	-0.583528	0	0	0	+				+	biological regulation;blood coagulation;catabolic process;cellular catabolic process;cellular component assembly;cellular component organization;cellular component organization or biogenesis;cellular membrane organization;cellular metabolic process;cellular nitrogen compound catabolic process;cellular nitrogen compound metabolic process;cellular process;chemical homeostasis;cholesterol homeostasi…	adenyl nucleotide binding;adenyl ribonucleotide binding;ATP binding;binding;calcium ion binding;catalytic activity;cation binding;GTP binding;GTPase activity;guanyl nucleotide binding;guanyl ribonucleotide binding;hydrolase activity;hydrolase activity, acting on acid anhydrides;hydrolase activity, acting on acid anhydrides, in phosphorus-containing anhydrides;ion binding;metal ion binding;nucleos…	cell part;cytoplasmic membrane-bounded vesicle;cytoplasmic part;cytoplasmic vesicle;early endosome;early endosome membrane;endocytic vesicle;endosomal part;endosome;endosome membrane;intracellular membrane-bounded organelle;intracellular organelle;intracellular organelle part;intracellular part;lipid particle;membrane;membrane-bounded organelle;membrane-bounded vesicle;organelle;organelle membran…	Endocytosis	Dynamin_N	3D-structure;ATP-binding;Calcium;Cellmembrane;Coiledcoil;Completeproteome;Directproteinsequencing;Endosome;Membrane;Metal-binding;Nucleotide-binding;Phosphoprotein;Referenceproteome		9.03e-18	0.062	0.145	1.81e-13	NaN	NaN	NaN	NaN	NaN	NaN	NaN	NaN	NaN	NaN	NaN	NaN	ENSG00000110047	ENST00000320631;ENST00000359393;ENST00000411683;ENST00000421510;ENST00000433803;ENST00000455148;ENST00000457202;ENST00000621096	ENSP00000320516;ENSP00000352354;ENSP00000391429;ENSP00000396273;ENSP00000399022;ENSP00000403830;ENSP00000404944;ENSP00000479153	A0A024R571;C9IZH1;C9J2Z4;C9JC03;C9JDQ8;C9JIJ3;O14611;Q2M3Q4;Q9H4M9;Q9UNR3
HPCAL1	Hippocalcin-like protein 1	-0.58322	0	0	0	+				+		binding;calcium ion binding;cation binding;ion binding;metal ion binding			EF_hand_5	Calcium;Completeproteome;Lipoprotein;Metal-binding;Myristate;Referenceproteome;Repeat		6.96e-15	0.154	0.244	1.39e-10	NaN	NaN	NaN	NaN	NaN	NaN	NaN	NaN	NaN	NaN	NaN	NaN	ENSG00000115756	ENST00000307845;ENST00000381765;ENST00000419810;ENST00000422133;ENST00000423674;ENST00000613496;ENST00000620771;ENST00000622018	ENSP00000310749;ENSP00000371184;ENSP00000388856;ENSP00000413689;ENSP00000416359;ENSP00000478231;ENSP00000482993;ENSP00000483786	C9JW46;E9PC71;H7BZC1;P37235;Q969S5
TNFRSF12A	Tumor necrosis factor receptor superfamily member 12A	-0.581726	0	0	0	+				+	anatomical structure formation involved in morphogenesis;angiogenesis;apoptosis;biological adhesion;biological regulation;cell adhesion;cell death;cell-substrate adhesion;cellular component movement;cellular process;death;developmental process;induction of apoptosis;induction of programmed cell death;multicellular organismal development;multicellular organismal process;positive regulation of apop…		cell part;cell projection;cell surface;integral to membrane;intrinsic to membrane;membrane;membrane part;plasma membrane;ruffle	Cytokine-cytokine receptor interaction	stn_TNFRSF12A	3D-structure;Alternativesplicing;Angiogenesis;Apoptosis;Celladhesion;Completeproteome;Developmentalprotein;Differentiation;Disulfidebond;Membrane;Receptor;Referenceproteome;Signal;Transmembrane;Transmembranehelix		5.86e-20	0.219	0.337	1.17e-15	NaN	NaN	NaN	NaN	NaN	NaN	NaN	NaN	NaN	NaN	NaN	NaN	ENSG00000006327	ENST00000326577;ENST00000341627;ENST00000573001;ENST00000574699;ENST00000575124;ENST00000575836	ENSP00000326737;ENSP00000343894;ENSP00000458305;ENSP00000458898;ENSP00000460610;ENSP00000461756	D3DUA6;I3L0S4;I3L1J9;I3L3P4;I3L539;Q9HCS0;Q9NP84
SOWAHC	Ankyrin repeat domain-containing protein SOWAHC	-0.580154	0	0	0	+				+					Ank_2	ANKrepeat;Completeproteome;Phosphoprotein;Referenceproteome;Repeat		2.53e-18	0.053	0.147	5.06e-14	NaN	NaN	NaN	NaN	NaN	NaN	NaN	NaN	NaN	NaN	NaN	NaN	ENSG00000198142	ENST00000356454	ENSP00000365830	Q53LP3;Q8NE15;Q9H6U1
TUBB6	Tubulin beta-6 chain	-0.578178	0	0	0	+				+	cellular component assembly;cellular component assembly at cellular level;cellular component organization;cellular component organization at cellular level;cellular component organization or biogenesis;cellular component organization or biogenesis at cellular level;cellular macromolecular complex assembly;cellular macromolecular complex subunit organization;cellular macromolecule metabolic proces…	binding;catalytic activity;GTP binding;GTPase activity;guanyl nucleotide binding;guanyl ribonucleotide binding;hydrolase activity;hydrolase activity, acting on acid anhydrides;hydrolase activity, acting on acid anhydrides, in phosphorus-containing anhydrides;nucleoside-triphosphatase activity;nucleotide binding;purine nucleotide binding;purine ribonucleoside triphosphate binding;purine ribonucleo…	cell part;cytoplasm;cytoskeletal part;intracellular organelle part;intracellular part;macromolecular complex;membrane;microtubule;organelle part;plasma membrane;protein complex	Gap junction;Pathogenic Escherichia coli infection;Phagosome	Tubulin;Tubulin_C	Completeproteome;Cytoplasm;Cytoskeleton;GTP-binding;Microtubule;Nucleotide-binding;Phosphoprotein;Referenceproteome		1.3e-18	0.21	0.301	2.61e-14	NaN	NaN	NaN	NaN	NaN	NaN	NaN	NaN	NaN	NaN	NaN	NaN	ENSG00000176014	ENST00000317702;ENST00000586653;ENST00000586691;ENST00000586810;ENST00000590103;ENST00000590388;ENST00000590693;ENST00000590967;ENST00000591208;ENST00000591463;ENST00000591909;ENST00000592683	ENSP00000318697;ENSP00000465040;ENSP00000465386;ENSP00000465448;ENSP00000465891;ENSP00000466849;ENSP00000467348;ENSP00000467969;ENSP00000468179;ENSP00000468571;ENSP00000468777;ENSP00000468820	B3KM76;K7EJ64;K7EJZ4;K7EK43;K7EL29;K7EN98;K7EPE5;K7EQT3;K7ERA8;K7ES63;K7ESM5;K7ESQ3;Q9BUF5;Q9HA42
HSP90AB1	Heat shock protein HSP 90-beta	-0.576469	-0.471338	-0.574711	-0.622851	+	+	+	+	+	anatomical structure development;axon guidance;biological regulation;cellular component organization;cellular component organization or biogenesis;cellular macromolecule metabolic process;cellular metabolic process;cellular process;cellular protein metabolic process;cellular response to chemical stimulus;cellular response to organic cyclic compound;cellular response to organic substance;cellular …	adenyl deoxyribonucleotide binding;adenyl nucleotide binding;adenyl ribonucleotide binding;ATP binding;binding;CTP binding;dATP binding;deoxyribonucleotide binding;enzyme regulator activity;GTP binding;guanyl nucleotide binding;guanyl ribonucleotide binding;nitric-oxide synthase regulator activity;nucleotide binding;protein binding;protein domain specific binding;purine deoxyribonucleotide bindin…	apical plasma membrane;basolateral plasma membrane;brush border membrane;cell part;cell projection membrane;cell projection part;cell surface;cytoplasmic membrane-bounded vesicle;cytoplasmic part;cytoplasmic vesicle;cytosol;inclusion body;intracellular membrane-bounded organelle;intracellular organelle;intracellular part;melanosome;membrane part;membrane-bounded organelle;membrane-bounded vesicle…	Antigen processing and presentation;NOD-like receptor signaling pathway;Pathways in cancer;Plant-pathogen interaction;Progesterone-mediated oocyte maturation;Prostate cancer;Protein processing in endoplasmic reticulum	HATPase_c;HSP90	3D-structure;Acetylation;ATP-binding;Chaperone;Completeproteome;Cytoplasm;Directproteinsequencing;Glycoprotein;Nucleotide-binding;Phosphoprotein;Polymorphism;Referenceproteome;S-nitrosylation;Stressresponse;Ublconjugation	CDC37-HSP90AA1-HSP90AB1-MAP3K11 complex;HSP90-CDC37-LRRK2 complex;IKBKB-CDC37-KIAA1967-HSP90AB1-HSP90AA1 complex;Kinase maturation complex 1;Kinase maturation complex 2;LRRK2-CHIP-HSP90 complex;P2X7 receptor signalling complex;RNA-induced silencing complex, RISC;TNF-alpha/NF-kappa B signaling complex 10;TNF-alpha/NF-kappa B signaling complex 6;TNF-alpha/NF-kappa B signaling complex 7;TNF-alpha/NF…	7.02e-45	0.558	0.718	1.41e-40	7.53e-53	0.558	0.699	1.51e-48	1.25e-74	0.558	0.735	2.5e-70	3.41e-78	0.558	0.766	6.82e-74	ENSG00000096384	ENST00000353801;ENST00000371554;ENST00000371646;ENST00000620073	ENSP00000325875;ENSP00000360609;ENSP00000360709;ENSP00000481908	B2R5P0;P08238;Q5T9W7;Q9NQW0;Q9NTK6
S100A2	Protein S100-A2	-0.575476	0.355916	0	0	+	+			+	cell migration;cell motility;cellular component movement;cellular process;endothelial cell migration;locomotion	binding;calcium ion binding;cation binding;ion binding;metal ion binding			S_100	3D-structure;Calcium;Completeproteome;Directproteinsequencing;Metal-binding;Referenceproteome;Repeat		5.44e-15	0.241	0.324	1.09e-10	5.18e-12	0.241	0.141	1.04e-07	NaN	NaN	NaN	NaN	NaN	NaN	NaN	NaN	ENSG00000196754	ENST00000368707;ENST00000368708;ENST00000368709;ENST00000368710;ENST00000487430;ENST00000497140	ENSP00000357696;ENSP00000357697;ENSP00000357698;ENSP00000357699;ENSP00000473260;ENSP00000473489	A6NDF0;O00266;P29034;Q3KRB9;Q5RHS7;Q5RHS8;Q9BU83;R4GN49
RHOB	Rho-related GTP-binding protein RhoB	-0.572477	0.499766	0.621727	0.579047	+	+	+	+	+	anatomical structure formation involved in morphogenesis;angiogenesis;apoptosis;axon guidance;biological adhesion;biological regulation;cell activation;cell adhesion;cell death;cellular process;cellular response to abiotic stimulus;cellular response to chemical stimulus;cellular response to hydrogen peroxide;cellular response to ionizing radiation;cellular response to oxidative stress;cellular re…	binding;catalytic activity;GDP binding;GTP binding;GTPase activity;guanyl nucleotide binding;guanyl ribonucleotide binding;hydrolase activity;hydrolase activity, acting on acid anhydrides;hydrolase activity, acting on acid anhydrides, in phosphorus-containing anhydrides;nucleoside-triphosphatase activity;nucleotide binding;purine nucleotide binding;purine ribonucleoside triphosphate binding;purin…	cell division site part;cell part;cleavage furrow;cytoplasmic part;cytosol;endosomal part;endosome membrane;intracellular membrane-bounded organelle;intracellular organelle;intracellular organelle part;intracellular part;late endosome membrane;membrane;membrane-bounded organelle;nucleus;organelle;organelle membrane;organelle part;plasma membrane		Ras	3D-structure;ADP-ribosylation;Angiogenesis;Apoptosis;Celladhesion;Cellmembrane;Completeproteome;Developmentalprotein;Differentiation;Directproteinsequencing;Endosome;GTP-binding;Lipoprotein;Membrane;Methylation;Nucleotide-binding;Nucleus;Palmitate;Phosphoprotein;Prenylation;Proteintransport;Referenceproteome;Transport;Tumorsuppressor		1.66e-15	0.227	0.333	3.33e-11	1.13e-25	0.227	0.095	2.26e-21	3.21e-37	0.227	0.079	6.43e-33	2.3e-27	0.227	0.089	4.61e-23	ENSG00000143878	ENST00000272233	ENSP00000272233	B2R692;P01121;P62745;Q5U0H6;Q7RTN5;Q7RTR9;Q9CUV7
ACTB	Actin, cytoplasmic 1;Actin, cytoplasmic 1, N-terminally processed	-0.570404	0	0	0	+				+	adherens junction organization;anatomical structure morphogenesis;axon guidance;axonogenesis;biological regulation;blood coagulation;cell junction assembly;cell junction organization;cell part morphogenesis;cell projection morphogenesis;cell projection organization;cell-cell junction organization;cellular component assembly;cellular component assembly at cellular level;cellular component morphoge…	adenyl nucleotide binding;adenyl ribonucleotide binding;ATP binding;binding;nucleotide binding;purine nucleotide binding;purine ribonucleoside triphosphate binding;purine ribonucleotide binding;ribonucleotide binding;structural constituent of cytoskeleton;structural molecule activity	axon;cell cortex part;cell part;cell projection;cortical cytoskeleton;cytoplasm;cytoplasmic part;cytoskeletal part;cytoskeleton;cytosol;extracellular membrane-bounded organelle;extracellular organelle;extracellular region part;extracellular vesicular exosome;H4/H2A histone acetyltransferase complex;histone acetyltransferase complex;histone methyltransferase complex;intracellular non-membrane-boun…	Adherens junction;Arrhythmogenic right ventricular cardiomyopathy (ARVC);Bacterial invasion of epithelial cells;Dilated cardiomyopathy;Focal adhesion;Hypertrophic cardiomyopathy (HCM);Leukocyte transendothelial migration;Pathogenic Escherichia coli infection;Phagosome;Phototransduction - fly;Regulation of actin cytoskeleton;Shigellosis;Tight junction;Vibrio cholerae infection;Viral myocarditis	Actin	3D-structure;Acetylation;ATP-binding;Completeproteome;Cytoplasm;Cytoskeleton;Deafness;Directproteinsequencing;Diseasemutation;Dystonia;Mentalretardation;Methylation;Nitration;Nucleotide-binding;Oxidation;Polymorphism;Referenceproteome;Ublconjugation	BAF complex;Cofilin-actin-CAP1 complex;Emerin architectural complex;Emerin complex 1;Emerin complex 25;Emerin complex 32;Emerin complex 52;Emerin regulatory complex;Emerin-actin-NMI complex;Emerin-actin-NMI-(alphaII)spectrin complex;LARC complex (LCR-associated remodeling complex);NUMAC complex (nucleosomal methylation activator complex);P2X7 receptor signalling complex;p400-associated complex;Pr…	1.23e-30	0.423	0.539	2.47e-26	NaN	NaN	NaN	NaN	NaN	NaN	NaN	NaN	NaN	NaN	NaN	NaN	ENSG00000075624	ENST00000331789;ENST00000414620;ENST00000417101;ENST00000425660;ENST00000432588;ENST00000443528	ENSP00000349960;ENSP00000393951;ENSP00000399487;ENSP00000401032;ENSP00000407473;ENSP00000409264	C9JTX5;C9JUM1;C9JZR7;E7EVS6;G5E9R0;P02570;P60709;P70514;P99021;Q11211;Q64316;Q75MN2;Q96B34;Q96HG5
DUSP4	Dual specificity protein phosphatase 4	-0.568963	0	0.327636	0.254579	+		+	+	+	activation of immune response;activation of innate immune response;anatomical structure formation involved in morphogenesis;biological regulation;cell surface receptor linked signaling pathway;cellular macromolecule metabolic process;cellular metabolic process;cellular process;cellular protein metabolic process;cellular response to stimulus;cellular response to stress;defense response;dephosphory…	catalytic activity;hydrolase activity;hydrolase activity, acting on ester bonds;MAP kinase phosphatase activity;MAP kinase tyrosine/serine/threonine phosphatase activity;phosphatase activity;phosphoprotein phosphatase activity;phosphoric ester hydrolase activity;protein tyrosine phosphatase activity;protein tyrosine/serine/threonine phosphatase activity;protein tyrosine/threonine phosphatase acti…	cell part;intracellular organelle part;intracellular part;nuclear part;nucleoplasm;organelle part	MAPK signaling pathway	DSPc;Rhodanese	3D-structure;Alternativesplicing;Completeproteome;Hydrolase;Nucleus;Phosphoprotein;Proteinphosphatase;Referenceproteome		1.47e-13	0.161	0.247	2.95e-09	NaN	NaN	NaN	NaN	1.2e-18	0.161	0.067	2.4e-14	1.79e-09	0.161	0.086	3.59e-05	ENSG00000120875	ENST00000240100;ENST00000240101	ENSP00000240100;ENSP00000240101	B2RBU5;D3DSU4;G5E930;Q13115;Q13524
SRPRB	Signal recognition particle receptor subunit beta	-0.566567	0	0	0	+				+	activation of signaling protein activity involved in unfolded protein response;biological regulation;biosynthetic process;cellular biosynthetic process;cellular macromolecule biosynthetic process;cellular macromolecule metabolic process;cellular metabolic process;cellular process;cellular protein metabolic process;cellular response to stimulus;cotranslational protein targeting to membrane;establi…	binding;GTP binding;guanyl nucleotide binding;guanyl ribonucleotide binding;nucleotide binding;purine nucleotide binding;purine ribonucleoside triphosphate binding;purine ribonucleotide binding;ribonucleotide binding	cell part;cytoplasmic microtubule;cytoplasmic part;cytoskeletal part;endoplasmic reticulum membrane;endoplasmic reticulum part;integral to membrane;intracellular organelle part;intracellular part;intrinsic to membrane;macromolecular complex;membrane;membrane part;microtubule;organelle membrane;organelle part;protein complex	Protein export	SRPRB	Completeproteome;Endoplasmicreticulum;GTP-binding;Membrane;Nucleotide-binding;Polymorphism;Receptor;Referenceproteome;Transmembrane;Transmembranehelix		2.14e-14	0.102	0.195	4.28e-10	NaN	NaN	NaN	NaN	NaN	NaN	NaN	NaN	NaN	NaN	NaN	NaN	ENSG00000144867	ENST00000466490;ENST00000466636;ENST00000484684	ENSP00000417096;ENSP00000417316;ENSP00000418401	C9J5Z8;H7C4H2;Q6P595;Q8N2D8;Q9Y5M8
RRBP1	Ribosome-binding protein 1	-0.566078	0	0	0	+				+	biological regulation;biosynthetic process;cellular biosynthetic process;cellular macromolecule biosynthetic process;cellular macromolecule metabolic process;cellular metabolic process;cellular process;cellular protein metabolic process;cellular response to stimulus;establishment of localization;establishment of protein localization;macromolecule biosynthetic process;macromolecule metabolic proce…	receptor activity	cell part;cytoplasmic part;endoplasmic reticulum;endoplasmic reticulum part;integral to endoplasmic reticulum membrane;integral to membrane;integral to organelle membrane;intracellular membrane-bounded organelle;intracellular non-membrane-bounded organelle;intracellular organelle;intracellular organelle part;intracellular part;intrinsic to endoplasmic reticulum membrane;intrinsic to membrane;intr…	Protein processing in endoplasmic reticulum	Rib_recp_KP_reg	Alternativesplicing;Completeproteome;Endoplasmicreticulum;Membrane;Phosphoprotein;Polymorphism;Proteintransport;Referenceproteome;Repeat;Translocation;Transmembrane;Transmembranehelix;Transport		5.48e-28	0.375	0.5	1.1e-23	NaN	NaN	NaN	NaN	NaN	NaN	NaN	NaN	NaN	NaN	NaN	NaN	ENSG00000125844	ENST00000246043;ENST00000360807;ENST00000377807;ENST00000377813;ENST00000398782;ENST00000455029;ENST00000470422;ENST00000495501;ENST00000610403	ENSP00000246043;ENSP00000354045;ENSP00000367038;ENSP00000367044;ENSP00000381762;ENSP00000401206;ENSP00000476483;ENSP00000478324;ENSP00000479709	A0A087WU26;A0A087WVV2;A0A0A0MRV0;A2A2S5;A2A2S6;A6NCN6;F8W7S5;O75300;O75301;Q5W165;Q96SB2;Q9BWP1;Q9H476;Q9P2E9;V9GY78
KRT81	Keratin, type II cuticular Hb1	-0.565893	0	0	0	+				+		structural molecule activity	cell part;cytoskeletal part;intermediate filament;intracellular organelle part;intracellular part;keratin filament;macromolecular complex;organelle part;protein complex		Filament	Coiledcoil;Completeproteome;Diseasemutation;Intermediatefilament;Keratin;Polymorphism;Referenceproteome		3.29e-10	0.05	0.119	6.59e-06	NaN	NaN	NaN	NaN	NaN	NaN	NaN	NaN	NaN	NaN	NaN	NaN	ENSG00000205426	ENST00000327741;ENST00000615839	ENSP00000369349;ENSP00000483796	A0A087X106;Q14533;Q14846;Q16274;Q17R48;Q8WU52;Q9BR74
RHOT2	Mitochondrial Rho GTPase 2	-0.565325	0	0	0	+				+	biological regulation;catabolic process;cellular catabolic process;cellular component movement;cellular homeostasis;cellular metabolic process;cellular nitrogen compound catabolic process;cellular nitrogen compound metabolic process;cellular process;cellular response to stimulus;cytoskeleton-dependent intracellular transport;establishment of localization;establishment of localization in cell;esta…	binding;calcium ion binding;catalytic activity;cation binding;GTP binding;GTPase activity;guanyl nucleotide binding;guanyl ribonucleotide binding;hydrolase activity;hydrolase activity, acting on acid anhydrides;hydrolase activity, acting on acid anhydrides, in phosphorus-containing anhydrides;ion binding;metal ion binding;nucleoside-triphosphatase activity;nucleotide binding;purine nucleotide bin…	cell part;cytoplasmic part;cytosol;integral to membrane;integral to mitochondrial membrane;integral to mitochondrial outer membrane;integral to organelle membrane;intracellular;intracellular organelle part;intracellular part;intrinsic to membrane;intrinsic to mitochondrial outer membrane;intrinsic to organelle membrane;membrane;membrane part;mitochondrial membrane part;mitochondrial part;organell…		EF_assoc_1;EF_assoc_2;Miro;Ras	Alternativesplicing;Calcium;Completeproteome;GTP-binding;Hydrolase;Membrane;Metal-binding;Mitochondrion;Mitochondrionoutermembrane;Nucleotide-binding;Polymorphism;Referenceproteome;Repeat;Transmembrane;Transmembranehelix	MIRO2-Milton complex;PINK1-MIRO2-Milton complex	3.05e-14	0.196	0.307	6.11e-10	NaN	NaN	NaN	NaN	NaN	NaN	NaN	NaN	NaN	NaN	NaN	NaN	ENSG00000140983	ENST00000315082;ENST00000561929;ENST00000561983;ENST00000562333;ENST00000563134;ENST00000563637;ENST00000566214;ENST00000569197;ENST00000570280	ENSP00000321971;ENSP00000454307;ENSP00000454486;ENSP00000455138;ENSP00000456855;ENSP00000457437;ENSP00000457852;ENSP00000458136;ENSP00000459564	A2IDC2;H3BMP9;H3BP40;H3BST5;H3BU27;H3BUX4;H3BVI5;I3L2C6;Q8IXI1;Q8NF53;Q96C13;Q96S17;Q9BT60;Q9H7M8
MRTO4	mRNA turnover protein 4 homolog	-0.563783	-0.258331	0	0	+				+	cellular component biogenesis;cellular component biogenesis at cellular level;cellular component organization or biogenesis;cellular component organization or biogenesis at cellular level;cellular process;ribonucleoprotein complex biogenesis;ribosome biogenesis		cell part;intracellular non-membrane-bounded organelle;intracellular organelle;intracellular organelle part;intracellular part;membrane;non-membrane-bounded organelle;nuclear membrane;nuclear part;nucleolus;organelle;organelle membrane;organelle part		Ribosomal_L10	Completeproteome;Nucleus;Referenceproteome;Ribosomebiogenesis		1.76e-14	0.168	0.262	3.52e-10	1.27e-05	0.168	0.184	0.253646	NaN	NaN	NaN	NaN	NaN	NaN	NaN	NaN	ENSG00000053372	ENST00000330263	ENSP00000364320	B3KNB3;Q5TG55;Q96SS6;Q9BPV9;Q9UKD2
CTPS1	CTP synthase 1	-0.560762	0	0	0	+				+	amine metabolic process;biosynthetic process;carboxylic acid metabolic process;cellular amine metabolic process;cellular amino acid metabolic process;cellular biosynthetic process;cellular ketone metabolic process;cellular metabolic process;cellular nitrogen compound biosynthetic process;cellular nitrogen compound metabolic process;cellular process;CTP biosynthetic process;CTP metabolic process;'…	adenyl nucleotide binding;adenyl ribonucleotide binding;ATP binding;binding;catalytic activity;CTP synthase activity;ligase activity;ligase activity, forming carbon-nitrogen bonds;nucleotide binding;purine nucleotide binding;purine ribonucleoside triphosphate binding;purine ribonucleotide binding;ribonucleotide binding	cell part;cytoplasmic part;cytosol;intracellular part	Pyrimidine metabolism	CTP_synth_N;GATase	3D-structure;Acetylation;ATP-binding;Completeproteome;Glutamineamidotransferase;Ligase;Nucleotide-binding;Phosphoprotein;Polymorphism;Pyrimidinebiosynthesis;Referenceproteome		1.81e-12	0.128	0.206	3.62e-08	NaN	NaN	NaN	NaN	NaN	NaN	NaN	NaN	NaN	NaN	NaN	NaN	ENSG00000171793	ENST00000372616;ENST00000372621	ENSP00000361699;ENSP00000361704	B4DR64;D3DPW1;P17812;Q5VW67;Q96GK6
RRP12	RRP12-like protein	-0.556683	0	0	0	+				+			cell part;integral to membrane;intracellular non-membrane-bounded organelle;intracellular organelle;intracellular organelle part;intracellular part;intrinsic to membrane;membrane;membrane part;non-membrane-bounded organelle;nuclear membrane;nuclear part;nucleolus;organelle;organelle membrane;organelle part		NUC173	Alternativesplicing;Completeproteome;Membrane;Nucleus;Phosphoprotein;Polymorphism;Referenceproteome;Transmembrane;Transmembranehelix		3.72e-15	0.1	0.202	7.45e-11	NaN	NaN	NaN	NaN	NaN	NaN	NaN	NaN	NaN	NaN	NaN	NaN	ENSG00000052749	ENST00000315563;ENST00000370992;ENST00000414986;ENST00000439965;ENST00000487612;ENST00000536831;ENST00000618765;ENST00000622320	ENSP00000324315;ENSP00000360031;ENSP00000401102;ENSP00000414863;ENSP00000446184;ENSP00000482139;ENSP00000483365;ENSP00000484474	A0A087WYW2;A0A087X0G0;A0A087X1U8;B4DK00;E9PCK7;H7C1M8;Q5JTH8;Q5JTH9;Q69YK4;Q96E87;Q9BUH3;Q9Y4C7
RPRD1B	Regulation of nuclear pre-mRNA domain-containing protein 1B	-0.556139	0	0.289937	0.278231	+		+	+	+	biological regulation;biosynthetic process;cellular biosynthetic process;cellular macromolecule biosynthetic process;cellular macromolecule metabolic process;cellular metabolic process;cellular nitrogen compound metabolic process;cellular process;cellular protein metabolic process;dephosphorylation;dephosphorylation of RNA polymerase II C-terminal domain;macromolecule biosynthetic process;macromo…	basal RNA polymerase II transcription machinery binding;basal transcription machinery binding;binding;enzyme binding;protein binding;RNA polymerase binding;RNA polymerase core enzyme binding;RNA polymerase II core binding	cell part;DNA-directed RNA polymerase II, holoenzyme;intracellular organelle part;intracellular part;macromolecular complex;nuclear part;nucleoplasm part;organelle part;protein complex		CTD_bind	3D-structure;Completeproteome;Nucleus;Phosphoprotein;Referenceproteome;Transcription;Transcriptionregulation		2.75e-15	0.218	0.318	5.5e-11	NaN	NaN	NaN	NaN	7.46e-12	0.218	0.127	1.49e-07	1.03e-07	0.218	0.138	0.00206599	ENSG00000101413	ENST00000373433;ENST00000449186;ENST00000462548;ENST00000495457;ENST00000614670;ENST00000622494	ENSP00000362532;ENSP00000416420;ENSP00000433947;ENSP00000436816;ENSP00000478724;ENSP00000484897	A0A087WUK3;A0A087X2D2;A2A2M0;E9PIQ9;E9PQF3;Q1WDE7;Q6PKF4;Q9NQG5
CDC25A	M-phase inducer phosphatase 1	-0.55581	0	0	0	+				+	biological regulation;biosynthetic process;cell cycle phase;cell cycle process;cell division;cell proliferation;cellular biosynthetic process;cellular component organization;cellular component organization at cellular level;cellular component organization or biogenesis;cellular component organization or biogenesis at cellular level;cellular macromolecule biosynthetic process;cellular macromolecul…	catalytic activity;hydrolase activity;hydrolase activity, acting on ester bonds;phosphatase activity;phosphoprotein phosphatase activity;phosphoric ester hydrolase activity;protein tyrosine phosphatase activity	cell part;cytoplasm;cytoplasmic part;cytosol;intracellular;intracellular membrane-bounded organelle;intracellular organelle;intracellular organelle part;intracellular part;membrane-bounded organelle;nuclear part;nucleoplasm;nucleus;organelle;organelle part	Cell cycle;Progesterone-mediated oocyte maturation	M-inducer_phosp;Rhodanese	3D-structure;Alternativesplicing;Cellcycle;Celldivision;Completeproteome;Hydrolase;Mitosis;Phosphoprotein;Polymorphism;Proteinphosphatase;Referenceproteome;Ublconjugation		3.78e-12	0.08	0.155	7.57e-08	NaN	NaN	NaN	NaN	NaN	NaN	NaN	NaN	NaN	NaN	NaN	NaN	ENSG00000164045	ENST00000302506;ENST00000351231;ENST00000437972;ENST00000443342	ENSP00000303706;ENSP00000343166;ENSP00000404285;ENSP00000416483	C9JFR5;C9JH94;P30304;Q8IZH5;Q96IL3;Q9H2F2
GLIPR1	Glioma pathogenesis-related protein 1	-0.55347	0	0	0	+				+	cellular lipid metabolic process;cellular metabolic process;cellular process;lipid metabolic process;metabolic process;primary metabolic process;small molecule metabolic process		cell part;extracellular region;integral to membrane;intrinsic to membrane;membrane;membrane part;plasma membrane		CAP	3D-structure;Alternativesplicing;Completeproteome;Membrane;Polymorphism;Referenceproteome;Signal;Transmembrane;Transmembranehelix		1.95e-15	0.064	0.146	3.9e-11	NaN	NaN	NaN	NaN	NaN	NaN	NaN	NaN	NaN	NaN	NaN	NaN	ENSG00000139278	ENST00000266659;ENST00000456650;ENST00000536703;ENST00000550491	ENSP00000266659;ENSP00000391144;ENSP00000440595;ENSP00000448008	A7YET6;B4E3S5;F6VVE8;F8VUC2;J3QTC9;P48060;Q15409;Q969K2
CYCS	Cytochrome c	-0.55123	-0.312927	-0.355691	-0.358144	+	+	+	+	+	activation of caspase activity;activation of caspase activity by cytochrome c;biological regulation;catabolic process;cellular catabolic process;cellular macromolecule catabolic process;cellular macromolecule metabolic process;cellular metabolic process;cellular nitrogen compound metabolic process;cellular process;DNA catabolic process;DNA catabolic process, endonucleolytic;DNA fragmentation invo…	binding;cation binding;electron carrier activity;electron transporter, transferring electrons from CoQH2-cytochrome c reductase complex and cytochrome c oxidase complex activity;heme binding;ion binding;iron ion binding;metal ion binding;tetrapyrrole binding;transition metal ion binding	cell part;cytoplasmic part;cytosol;intracellular membrane-bounded organelle;intracellular organelle;intracellular organelle part;intracellular part;macromolecular complex;membrane;membrane part;membrane-bounded organelle;membrane-enclosed lumen;mitochondrial inner membrane;mitochondrial intermembrane space;mitochondrial membrane;mitochondrial part;mitochondrion;nucleus;organelle;organelle envelop…	Alzheimer's disease;Amyotrophic lateral sclerosis (ALS);Apoptosis;Colorectal cancer;Huntington's disease;ko05152;p53 signaling pathway;Parkinson's disease;Pathways in cancer;Small cell lung cancer;Toxoplasmosis;Viral myocarditis	Cytochrom_C	3D-structure;Acetylation;Apoptosis;Completeproteome;Directproteinsequencing;Diseasemutation;Electrontransport;Heme;Iron;Metal-binding;Mitochondrion;Phosphoprotein;Polymorphism;Referenceproteome;Respiratorychain;Transport	Apoptosome;Apoptosome-procaspase 9 complex	2.36e-14	0.182	0.266	4.72e-10	3.79e-09	0.182	0.219	7.59e-05	6.98e-14	0.182	0.237	1.4e-09	4.95e-14	0.182	0.261	9.92e-10	ENSG00000172115	ENST00000305786;ENST00000409409;ENST00000409764;ENST00000413447	ENSP00000307786;ENSP00000386270;ENSP00000387279;ENSP00000416479	A4D166;B2R4I1;C9JFR7;P00001;P99999;Q6NUR2;Q6NX69;Q96BV4
DNAJB1	DnaJ homolog subfamily B member 1	-0.551173	0	0	0	+				+	cellular macromolecule metabolic process;cellular metabolic process;cellular process;cellular protein metabolic process;chaperone cofactor-dependent protein refolding;chaperone mediated protein folding requiring cofactor;chaperone-mediated protein folding;'de novo' posttranslational protein folding;'de novo' protein folding;macromolecule metabolic process;metabolic process;primary metabolic proce…		cell part;cytoplasm;intracellular non-membrane-bounded organelle;intracellular organelle;intracellular organelle part;intracellular part;non-membrane-bounded organelle;nuclear part;nucleolus;organelle;organelle part	Protein processing in endoplasmic reticulum	DnaJ;DnaJ_C	3D-structure;Chaperone;Completeproteome;Cytoplasm;Directproteinsequencing;Nucleus;Referenceproteome;Stressresponse		2.13e-13	0.185	0.265	4.27e-09	NaN	NaN	NaN	NaN	NaN	NaN	NaN	NaN	NaN	NaN	NaN	NaN	ENSG00000132002	ENST00000254322;ENST00000396969;ENST00000594099;ENST00000595139;ENST00000595992;ENST00000596075;ENST00000596853;ENST00000598235;ENST00000598692;ENST00000601533	ENSP00000254322;ENSP00000444212;ENSP00000469221;ENSP00000470063;ENSP00000470460;ENSP00000470596;ENSP00000471073;ENSP00000471603;ENSP00000471798;ENSP00000472886	A0A0A6YYS1;B4DX52;M0QXK0;M0QYT3;M0QZD0;M0R080;M0R128;M0R1D6;M0R2Y8;P25685
LRRC59	Leucine-rich repeat-containing protein 59	-0.550995	0	0	0	+				+			cell part;cytoplasmic part;endoplasmic reticulum;endoplasmic reticulum membrane;endoplasmic reticulum part;envelope;integral to membrane;intracellular membrane-bounded organelle;intracellular non-membrane-bounded organelle;intracellular organelle;intracellular organelle part;intracellular part;intrinsic to membrane;membrane;membrane part;membrane-bounded organelle;mitochondrial nucleoid;mitochond…		LRR_1	Coiledcoil;Completeproteome;Directproteinsequencing;Endoplasmicreticulum;Leucine-richrepeat;Membrane;Microsome;Nucleus;Phosphoprotein;Referenceproteome;Repeat;Signal-anchor;Transmembrane;Transmembranehelix		1.31e-18	0.257	0.36	2.62e-14	NaN	NaN	NaN	NaN	NaN	NaN	NaN	NaN	NaN	NaN	NaN	NaN	ENSG00000108829	ENST00000225972;ENST00000503118;ENST00000576448	ENSP00000225972;ENSP00000459305;ENSP00000459616	B2RE83;D3DTX8;I3L223;I3L2E8;Q96AG4;Q9P189
DDAH1	N(G),N(G)-dimethylarginine dimethylaminohydrolase 1	-0.550357	0	0	0	+				+	amine catabolic process;amine metabolic process;arginine catabolic process;arginine metabolic process;biological regulation;carboxylic acid catabolic process;carboxylic acid metabolic process;catabolic process;cellular amine metabolic process;cellular amino acid catabolic process;cellular amino acid metabolic process;cellular catabolic process;cellular ketone metabolic process;cellular metabolic …	amine binding;amino acid binding;binding;carboxylic acid binding;catalytic activity;cation binding;dimethylargininase activity;hydrolase activity;hydrolase activity, acting on carbon-nitrogen (but not peptide) bonds;hydrolase activity, acting on carbon-nitrogen (but not peptide) bonds, in linear amidines;ion binding;metal ion binding	cell part;cytoplasmic part;intracellular membrane-bounded organelle;intracellular organelle;intracellular part;membrane-bounded organelle;mitochondrion;organelle		Amidinotransf	3D-structure;Acetylation;Alternativesplicing;Completeproteome;Directproteinsequencing;Hydrolase;Metal-binding;Referenceproteome;Zinc		7.06e-16	0.153	0.256	1.41e-11	NaN	NaN	NaN	NaN	NaN	NaN	NaN	NaN	NaN	NaN	NaN	NaN	ENSG00000153904	ENST00000284031;ENST00000426972;ENST00000535924;ENST00000539042	ENSP00000284031;ENSP00000411189;ENSP00000438604;ENSP00000439045	O94760;Q5HYC8;Q86XK5
NCL	Nucleolin	-0.54278	-0.394694	-0.324232	0	+	+	+		+	anatomical structure formation involved in morphogenesis;angiogenesis;developmental process	binding;DNA binding;nucleic acid binding;nucleotide binding;RNA binding;sequence-specific DNA binding;telomeric DNA binding	cell cortex;cell part;cytoplasmic part;intracellular non-membrane-bounded organelle;intracellular organelle;intracellular organelle part;intracellular part;macromolecular complex;non-membrane-bounded organelle;nuclear part;nucleolus;nucleoplasm;organelle;organelle part;ribonucleoprotein complex	Pathogenic Escherichia coli infection	RRM_1	3D-structure;Acetylation;Completeproteome;Cytoplasm;Directproteinsequencing;DNA-binding;Methylation;Nucleus;Phosphoprotein;Polymorphism;Referenceproteome;Repeat;RNA-binding	CD28-transactivation complex;DGCR8 multiprotein complex;DGCR8-NCL complex;Nop56p-associated pre-rRNA complex;POLR2A-CCNT1-CDK9-NCL-LEM6-CPSF2 complex;RNA pol II containing coactivator complex Tat-SF;TLE1 corepressor complex (MASH1 promoter-corepressor complex)	2.24e-60	0.699	0.8	4.49e-56	1.15e-42	0.699	0.773	2.31e-38	3.3e-29	0.699	0.779	6.61e-25	NaN	NaN	NaN	NaN	ENSG00000115053	ENST00000322723;ENST00000356936;ENST00000417652;ENST00000436894;ENST00000453992;ENST00000454824	ENSP00000318195;ENSP00000349410;ENSP00000392747;ENSP00000401322;ENSP00000401620;ENSP00000413775	C9J1H7;C9JLB1;C9JWL1;C9JYW2;H7BY16;P19338;Q53SK1;Q8NB06;Q9UCF0;Q9UDG1
AMD1	S-adenosylmethionine decarboxylase alpha chain;S-adenosylmethionine decarboxylase beta chain;S-adenosylmethionine decarboxylase proenzyme	-0.54115	0	0	0	+				+	amine biosynthetic process;amine metabolic process;aromatic compound biosynthetic process;biosynthetic process;cellular amine metabolic process;cellular aromatic compound metabolic process;cellular biogenic amine biosynthetic process;cellular biogenic amine metabolic process;cellular biosynthetic process;cellular ketone metabolic process;cellular metabolic process;cellular nitrogen compound biosy…	adenosylmethionine decarboxylase activity;carbon-carbon lyase activity;carboxy-lyase activity;catalytic activity;lyase activity	cell part;cytoplasmic part;cytosol;intracellular part	Arginine and proline metabolism;Cysteine and methionine metabolism	SAM_decarbox	3D-structure;Alternativesplicing;Autocatalyticcleavage;Completeproteome;Decarboxylase;Directproteinsequencing;Lyase;Phosphoprotein;Polyaminebiosynthesis;Pyruvate;Referenceproteome;S-adenosyl-L-methionine;Schiffbase;Spermidinebiosynthesis;Zymogen		2.37e-19	0.225	0.314	4.74e-15	NaN	NaN	NaN	NaN	NaN	NaN	NaN	NaN	NaN	NaN	NaN	NaN	ENSG00000123505	ENST00000368876;ENST00000368877;ENST00000368882;ENST00000368885;ENST00000451850;ENST00000610605	ENSP00000357870;ENSP00000357871;ENSP00000357877;ENSP00000357880;ENSP00000389988;ENSP00000483984	A6NNH3;B4DTR6;B4DZ60;E1P5F7;F6R5I9;P17707;Q5VXN4;Q5VXN5;Q5VXN6;Q9BWK4
TOMM40	Mitochondrial import receptor subunit TOM40 homolog	-0.538331	0	0	0	+				+	cellular macromolecule metabolic process;cellular metabolic process;cellular process;cellular protein metabolic process;establishment of localization;establishment of localization in cell;establishment of protein localization;establishment of protein localization in mitochondrion;establishment of protein localization to organelle;intracellular protein transport;intracellular transport;ion transpo…	channel activity;macromolecule transmembrane transporter activity;passive transmembrane transporter activity;porin activity;protein transmembrane transporter activity;protein transporter activity;substrate-specific transmembrane transporter activity;substrate-specific transporter activity;transmembrane transporter activity;transporter activity;wide pore channel activity	cell part;cytoplasmic part;integral to membrane;integral to mitochondrial membrane;integral to mitochondrial outer membrane;integral to organelle membrane;intracellular organelle part;intracellular part;intrinsic to membrane;intrinsic to mitochondrial outer membrane;intrinsic to organelle membrane;macromolecular complex;membrane;membrane part;mitochondrial membrane;mitochondrial membrane part;mit…	Amyotrophic lateral sclerosis (ALS)	Porin_3	Alternativesplicing;Completeproteome;Directproteinsequencing;Iontransport;Membrane;Mitochondrion;Mitochondrionoutermembrane;Porin;Proteintransport;Referenceproteome;Transmembrane;Transmembranebetastrand;Transport	APP-TOMM40 complex	1.03e-11	0.081	0.167	2.07e-07	NaN	NaN	NaN	NaN	NaN	NaN	NaN	NaN	NaN	NaN	NaN	NaN	ENSG00000130204	ENST00000252487;ENST00000405636;ENST00000426677;ENST00000589253;ENST00000589649;ENST00000592041;ENST00000592434	ENSP00000252487;ENSP00000385184;ENSP00000410339;ENSP00000465032;ENSP00000465608;ENSP00000465611;ENSP00000466084	K7EJ57;K7EKG4;K7EKG6;O96008;Q86VW4;Q8WY09;Q8WY10;Q8WY11;Q9BR95
TUBA1C	Tubulin alpha-1C chain	-0.534423	0	0	0	+				+	cell division;cellular component assembly;cellular component assembly at cellular level;cellular component organization;cellular component organization at cellular level;cellular component organization or biogenesis;cellular component organization or biogenesis at cellular level;cellular macromolecular complex assembly;cellular macromolecular complex subunit organization;cellular macromolecule me…	binding;catalytic activity;GTP binding;GTPase activity;guanyl nucleotide binding;guanyl ribonucleotide binding;hydrolase activity;hydrolase activity, acting on acid anhydrides;hydrolase activity, acting on acid anhydrides, in phosphorus-containing anhydrides;nucleoside-triphosphatase activity;nucleotide binding;purine nucleotide binding;purine ribonucleoside triphosphate binding;purine ribonucleo…	cell part;cytoplasm;cytoplasmic microtubule;cytoplasmic part;cytoskeletal part;cytoskeleton;intracellular non-membrane-bounded organelle;intracellular organelle;intracellular organelle part;intracellular part;macromolecular complex;microtubule;microtubule cytoskeleton;non-membrane-bounded organelle;organelle;organelle part;protein complex	Gap junction;Pathogenic Escherichia coli infection;Phagosome	Tubulin;Tubulin_C	Acetylation;Completeproteome;Cytoplasm;Cytoskeleton;Directproteinsequencing;GTP-binding;Microtubule;Nitration;Nucleotide-binding;Phosphoprotein;Referenceproteome		6.71e-24	0.389	0.51	1.34e-19	NaN	NaN	NaN	NaN	NaN	NaN	NaN	NaN	NaN	NaN	NaN	NaN	ENSG00000167553	ENST00000301072;ENST00000541364;ENST00000549183;ENST00000549818;ENST00000552125;ENST00000552448	ENSP00000301072;ENSP00000443475;ENSP00000447669;ENSP00000447910;ENSP00000448211;ENSP00000448646	F5H5D3;F8VRK1;F8VS66;H0YHV2;Q9BQE3
EBNA1BP2	Probable rRNA-processing protein EBP2	-0.531317	-0.556792	-0.414854	-0.387504	+	+	+	+	+	cellular component biogenesis;cellular component biogenesis at cellular level;cellular component organization or biogenesis;cellular component organization or biogenesis at cellular level;cellular process;ribonucleoprotein complex biogenesis;ribosome biogenesis		cell part;intracellular non-membrane-bounded organelle;intracellular organelle;intracellular organelle part;intracellular part;membrane;non-membrane-bounded organelle;nuclear part;nucleolus;organelle;organelle part		Ebp2	Acetylation;Coiledcoil;Completeproteome;Nucleus;Phosphoprotein;Polymorphism;Referenceproteome;Ribosomebiogenesis	Nop56p-associated pre-rRNA complex	6.74e-17	0.209	0.294	1.35e-12	5.6e-28	0.209	0.307	1.12e-23	2.01e-19	0.209	0.273	4.03e-15	6.89e-16	0.209	0.297	1.38e-11	ENSG00000117395	ENST00000236051;ENST00000431635	ENSP00000236051;ENSP00000407323	H7C2Q8;Q96A66;Q99848
EIF3B	Eukaryotic translation initiation factor 3 subunit B	-0.528708	0	0	0	+				+	biological regulation;cellular component assembly;cellular component assembly at cellular level;cellular component organization;cellular component organization at cellular level;cellular component organization or biogenesis;cellular component organization or biogenesis at cellular level;cellular macromolecular complex assembly;cellular macromolecular complex subunit organization;cellular process;…	binding;nucleic acid binding;nucleotide binding;protein binding;protein complex scaffold;RNA binding;structural molecule activity;translation factor activity, nucleic acid binding;translation initiation factor activity	cell part;cytoplasmic part;cytosol;eukaryotic 43S preinitiation complex;eukaryotic 48S preinitiation complex;eukaryotic translation initiation factor 3 complex;intracellular part;macromolecular complex;protein complex;ribonucleoprotein complex;translation preinitiation complex	RNA transport	eIF2A;RRM_1	3D-structure;Acetylation;Alternativesplicing;Completeproteome;Cytoplasm;Initiationfactor;Phosphoprotein;Polymorphism;Proteinbiosynthesis;Referenceproteome;Repeat;RNA-binding;WDrepeat	EIF3 complex (EIF3A, EIF3B, EIF3G, EIF3I, EIF3C);EIF3 complex (EIF3A, EIF3B, EIF3G, EIF3I, EIF3J);EIF3 complex (EIF3B, EIF3G, EIF3I);EIF3 complex (EIF3B, EIF3J, EIF3I);eIF3 complex (EIF3S6, EIF3S5, EIF3S4, EIF3S3, EIF3S6IP, EIF3S2, EIF3S9, EIF3S12, EIF3S10, EIF3S8, EIF3S1, EIF3S7);eIF3 complex (EIF3S6, EIF3S5, EIF3S4, EIF3S3, EIF3S6IP, EIF3S2, EIF3S9, EIF3S12, EIF3S10, EIF3S8, EIF3S1, EIF3S7, PCI…	2.69e-13	0.169	0.249	5.38e-09	NaN	NaN	NaN	NaN	NaN	NaN	NaN	NaN	NaN	NaN	NaN	NaN	ENSG00000106263	ENST00000360876;ENST00000397011;ENST00000413917;ENST00000431643	ENSP00000354125;ENSP00000380206;ENSP00000407785;ENSP00000408062	A4D208;C9JQN7;C9JZG1;P55884;Q2NL77;Q9UMF9
MTHFD1L	Monofunctional C1-tetrahydrofolate synthase, mitochondrial	-0.528493	0	0	0	+				+	aromatic compound biosynthetic process;biosynthetic process;carboxylic acid metabolic process;cellular aromatic compound metabolic process;cellular biosynthetic process;cellular ketone metabolic process;cellular metabolic process;cellular nitrogen compound biosynthetic process;cellular nitrogen compound metabolic process;cellular process;coenzyme biosynthetic process;coenzyme metabolic process;co…	adenyl nucleotide binding;adenyl ribonucleotide binding;ATP binding;binding;catalytic activity;formate-tetrahydrofolate ligase activity;identical protein binding;ligase activity;ligase activity, forming carbon-nitrogen bonds;methylenetetrahydrofolate dehydrogenase (NADP+) activity;nucleotide binding;oxidoreductase activity;oxidoreductase activity, acting on the CH-NH group of donors;oxidoreductas…	cell part;cytoplasmic part;intracellular membrane-bounded organelle;intracellular organelle;intracellular part;membrane-bounded organelle;mitochondrion;organelle	One carbon pool by folate	FTHFS;THF_DHG_CYH;THF_DHG_CYH_C	Acetylation;Alternativesplicing;ATP-binding;Completeproteome;Directproteinsequencing;Ligase;Mitochondrion;Nucleotide-binding;One-carbonmetabolism;Polymorphism;Referenceproteome;Transitpeptide		2.29e-12	0.113	0.191	4.59e-08	NaN	NaN	NaN	NaN	NaN	NaN	NaN	NaN	NaN	NaN	NaN	NaN	ENSG00000120254	ENST00000367307;ENST00000367308;ENST00000367321;ENST00000420192;ENST00000423867;ENST00000441122;ENST00000450635;ENST00000453602;ENST00000611279;ENST00000618312	ENSP00000356276;ENSP00000356277;ENSP00000356290;ENSP00000391022;ENSP00000395158;ENSP00000399804;ENSP00000400776;ENSP00000407070;ENSP00000478253;ENSP00000479539	A0A087WVM4;B7ZM99;H0Y327;Q2TBF3;Q4VXM0;Q4VXM1;Q4VXV2;Q5JYA3;Q5JYA8;Q6UB35;Q8WVW0;Q96HG8;Q9H789;Q9UFU8
TPD52L2	Tumor protein D54	-0.526245	0	0	0	+				+	biological regulation;regulation of biological process;regulation of cell proliferation;regulation of cellular process	binding;identical protein binding;protein binding;protein dimerization activity;protein homodimerization activity	cell part;cytoplasmic part;intracellular part;perinuclear region of cytoplasm		TPD52	Acetylation;Alternativesplicing;Coiledcoil;Completeproteome;Phosphoprotein;Referenceproteome		8.3e-20	0.309	0.416	1.66e-15	NaN	NaN	NaN	NaN	NaN	NaN	NaN	NaN	NaN	NaN	NaN	NaN	ENSG00000101150	ENST00000217121;ENST00000346249;ENST00000348257;ENST00000351424;ENST00000352482;ENST00000358548;ENST00000369927;ENST00000611972;ENST00000615907	ENSP00000217121;ENSP00000340006;ENSP00000343547;ENSP00000343554;ENSP00000344647;ENSP00000351350;ENSP00000358943;ENSP00000482024;ENSP00000482370	A0A087WYR3;A0A087WZ51;B4DPJ6;E1P5G7;O43398;O43399;Q5JWU5;Q5JWU6;Q5JWU8;Q5U0E0;Q9H3Z6
SNAPC4	snRNA-activating protein complex subunit 4	-0.525796	0	0	0	+				+	biosynthetic process;cellular biosynthetic process;cellular macromolecule biosynthetic process;cellular macromolecule metabolic process;cellular metabolic process;cellular nitrogen compound metabolic process;cellular process;macromolecule biosynthetic process;macromolecule metabolic process;metabolic process;nitrogen compound metabolic process;nucleic acid metabolic process;nucleobase-containing …	binding;chromatin binding;DNA binding;nucleic acid binding;nucleic acid binding transcription factor activity;sequence-specific DNA binding transcription factor activity	cell part;intracellular organelle part;intracellular part;macromolecular complex;nuclear part;nucleoplasm part;organelle part;protein complex;snRNA-activating protein complex;transcription factor complex			Completeproteome;DNA-binding;Nucleus;Phosphoprotein;Polymorphism;Referenceproteome;Repeat;Transcription;Transcriptionregulation	SNAPc (small nuclear RNA-activating protein) complex	4.59e-12	0.081	0.152	9.2e-08	NaN	NaN	NaN	NaN	NaN	NaN	NaN	NaN	NaN	NaN	NaN	NaN	ENSG00000165684	ENST00000298532	ENSP00000298532	Q5SXM2;Q9Y6P7
RIN1	Ras and Rab interactor 1	-0.52523	0	0	0	+				+	biological regulation;cellular component organization;cellular component organization or biogenesis;cellular membrane organization;cellular process;cellular response to stimulus;endocytosis;establishment of localization;membrane invagination;membrane organization;positive regulation of catalytic activity;positive regulation of GTPase activity;positive regulation of hydrolase activity;positive reg…	enzyme activator activity;enzyme regulator activity;GTPase activator activity;GTPase regulator activity;nucleoside-triphosphatase regulator activity	cell part;cytoplasm;cytoskeleton;intracellular non-membrane-bounded organelle;intracellular organelle;intracellular part;membrane;non-membrane-bounded organelle;organelle;plasma membrane		RA;VPS9	Acetylation;Alternativesplicing;Completeproteome;Cytoplasm;Cytoskeleton;Endocytosis;GTPaseactivation;Membrane;Phosphoprotein;Referenceproteome;SH2domain	ABL2-HRAS-RIN1 complex;RIN1-STAM2-EGFR complex, EGF stimulated;RIN1-STAM2-HRS complex	1.15e-10	0.066	0.142	2.31e-06	NaN	NaN	NaN	NaN	NaN	NaN	NaN	NaN	NaN	NaN	NaN	NaN	ENSG00000174791	ENST00000311320;ENST00000530056;ENST00000530745;ENST00000534824;ENST00000627248	ENSP00000310406;ENSP00000431185;ENSP00000431550;ENSP00000432798;ENSP00000485911	E9PMB8;E9PNR2;H0YCG8;O15010;Q00427;Q13671;Q96CC8
YWHAG	14-3-3 protein gamma;14-3-3 protein gamma, N-terminally processed	-0.521353	0.285774	0.320923	0.27252	+	+	+		+	biological regulation;cell cycle process;cellular component organization;cellular component organization or biogenesis;cellular membrane organization;cellular process;establishment of localization;establishment of localization in cell;establishment of protein localization;G2/M transition of mitotic cell cycle;intracellular protein transport;intracellular transport;membrane organization;protein ta…	enzyme inhibitor activity;enzyme regulator activity;kinase inhibitor activity;kinase regulator activity;protein kinase C inhibitor activity;protein kinase inhibitor activity;protein kinase regulator activity;protein serine/threonine kinase inhibitor activity	cell part;cytoplasmic part;cytoplasmic vesicle membrane;cytoplasmic vesicle part;cytosol;intracellular organelle part;intracellular part;membrane;organelle membrane;organelle part;vesicle membrane	Cell cycle;Neurotrophin signaling pathway;Oocyte meiosis	2003-03-14	3D-structure;Acetylation;Completeproteome;Cytoplasm;Directproteinsequencing;Phosphoprotein;Referenceproteome	BRAF-RAF1-14-3-3 complex;Kinase maturation complex 1	7.28e-15	0.263	0.362	1.46e-10	8.95e-10	0.263	0.168	1.79e-05	1.89e-10	0.263	0.168	3.78e-06	1.96e-05	0.263	0.194	0.393524	ENSG00000170027	ENST00000307630	ENSP00000306330	O70457;P35214;P61981;Q6FH52;Q9UDP2;Q9UN99
GPC1	Glypican-1;Secreted glypican-1	-0.519287	0.290904	0	0	+	+			+	amine metabolic process;aminoglycan biosynthetic process;aminoglycan catabolic process;aminoglycan metabolic process;anatomical structure formation involved in morphogenesis;axon guidance;biological regulation;biosynthetic process;carbohydrate biosynthetic process;carbohydrate catabolic process;carbohydrate metabolic process;catabolic process;cell differentiation;cellular catabolic process;cellul…	binding;cation binding;copper ion binding;extracellular matrix binding;fibroblast growth factor binding;growth factor binding;ion binding;laminin binding;metal ion binding;protein binding;transition metal ion binding	anchored to membrane;cell part;cytoplasmic part;endosome;extracellular matrix;extracellular region part;extracellular space;Golgi apparatus part;Golgi lumen;integral to membrane;integral to plasma membrane;intracellular membrane-bounded organelle;intracellular organelle;intracellular organelle lumen;intracellular organelle part;intracellular part;intrinsic to membrane;intrinsic to plasma membrane…		Glypican	3D-structure;Cellmembrane;Completeproteome;Copper;Directproteinsequencing;Disulfidebond;Endosome;Glycoprotein;GPI-anchor;Heparansulfate;Lipoprotein;Membrane;Polymorphism;Proteoglycan;Referenceproteome;Secreted;Signal;S-nitrosylation;Zinc		1.07e-11	0.157	0.242	2.15e-07	4.13e-13	0.157	0.079	8.27e-09	NaN	NaN	NaN	NaN	NaN	NaN	NaN	NaN	ENSG00000063660	ENST00000264039;ENST00000420138;ENST00000425056;ENST00000426280;ENST00000427506;ENST00000455111	ENSP00000264039;ENSP00000389276;ENSP00000390242;ENSP00000392629;ENSP00000410251;ENSP00000415077	B3KTD1;C9J4Y6;H7BZE9;H7BZL4;H7C024;H7C410;P35052;Q53QM4
BCL9L	B-cell CLL/lymphoma 9-like protein	-0.518223	0	0	0	+				+	biological regulation;biosynthetic process;canonical Wnt receptor signaling pathway;cell differentiation;cell surface receptor linked signaling pathway;cellular biosynthetic process;cellular developmental process;cellular macromolecule biosynthetic process;cellular macromolecule metabolic process;cellular metabolic process;cellular nitrogen compound metabolic process;cellular process;cellular res…	beta-catenin binding;binding;protein binding;protein binding transcription factor activity;transcription coactivator activity;transcription cofactor activity;transcription factor binding transcription factor activity	cell part;intracellular membrane-bounded organelle;intracellular organelle;intracellular part;membrane-bounded organelle;nucleus;organelle		BCL9	3D-structure;Acetylation;Activator;Alternativesplicing;Completeproteome;Nucleus;Phosphoprotein;Referenceproteome;Transcription;Transcriptionregulation		6.49e-10	0.073	0.144	1.3e-05	NaN	NaN	NaN	NaN	NaN	NaN	NaN	NaN	NaN	NaN	NaN	NaN	ENSG00000186174	ENST00000334801;ENST00000526143;ENST00000532899	ENSP00000335320;ENSP00000432804;ENSP00000482938	A0A087WZX0;A1A4C1;E9PNR0;Q67FY1;Q6ZWJ0;Q6ZWK2;Q86UU0
GADD45B	Growth arrest and DNA damage-inducible protein GADD45 beta	-0.516282	0	0	0	+				+	activation of MAPKK activity;activation of MAPKKK activity;activation of protein kinase activity;apoptosis;biological regulation;cell death;cell differentiation;cellular developmental process;cellular macromolecule metabolic process;cellular metabolic process;cellular process;cellular protein metabolic process;death;developmental process;macromolecule metabolic process;macromolecule modification;…		cell part;intracellular membrane-bounded organelle;intracellular organelle;intracellular part;membrane-bounded organelle;nucleus;organelle	Cell cycle;MAPK signaling pathway;p53 signaling pathway	Ribosomal_L7Ae	Apoptosis;Completeproteome;Developmentalprotein;Differentiation;Referenceproteome	CDC2-PCNA-CCNB1-GADD45B complex	3.75e-10	0.146	0.229	7.51e-06	NaN	NaN	NaN	NaN	NaN	NaN	NaN	NaN	NaN	NaN	NaN	NaN	ENSG00000099860	ENST00000215631;ENST00000585359;ENST00000587345;ENST00000587887;ENST00000593043	ENSP00000215631;ENSP00000466414;ENSP00000467490;ENSP00000468374;ENSP00000468620	A8KAM2;K7EM97;K7EPQ8;O75293;O75960;Q17R46;Q6IX74
CNN2	Calponin;Calponin-2	-0.515657	0	0.261305	0	+		+		+	actin cytoskeleton organization;actin filament-based process;actomyosin structure organization;anatomical structure development;biological regulation;cellular component organization;cellular component organization at cellular level;cellular component organization or biogenesis;cellular component organization or biogenesis at cellular level;cellular process;cellular response to abiotic stimulus;ce…	actin binding;binding;cytoskeletal protein binding;protein binding	actin filament bundle;actomyosin;cell junction;cell part;cell-cell junction;cytoskeletal part;intracellular organelle part;intracellular part;organelle part;stress fiber		Calponin;CH	3D-structure;Acetylation;Actin-binding;Alternativesplicing;Calmodulin-binding;Completeproteome;Directproteinsequencing;Referenceproteome;Repeat		6.06e-16	0.237	0.335	1.21e-11	NaN	NaN	NaN	NaN	2.21e-06	0.237	0.171	0.0442474	NaN	NaN	NaN	NaN	ENSG00000064666	ENST00000263097;ENST00000348419;ENST00000562015;ENST00000562075;ENST00000562958;ENST00000565096;ENST00000566695;ENST00000568865;ENST00000569352;ENST00000606983;ENST00000607102	ENSP00000263097;ENSP00000340129;ENSP00000455777;ENSP00000456436;ENSP00000457968;ENSP00000458137;ENSP00000468577;ENSP00000475175;ENSP00000479188;ENSP00000484533;ENSP00000484749	A0A087WV51;A0A087X1X5;A0A087X271;A5D8U8;A6NFI4;B4DDF4;B4DUT8;D6W5X9;H3BQH0;H3BVI6;K7ES69;Q92578;Q99439;U3KPS3
SNAPC1	snRNA-activating protein complex subunit 1	-0.513877	0	0.255675	0.257367	+		+		+	biological regulation;biosynthetic process;cellular biosynthetic process;cellular macromolecule biosynthetic process;cellular macromolecule metabolic process;cellular metabolic process;cellular nitrogen compound metabolic process;cellular process;macromolecule biosynthetic process;macromolecule metabolic process;metabolic process;nitrogen compound metabolic process;nucleic acid metabolic process;…	binding;DNA binding;nucleic acid binding	cell part;intracellular organelle part;intracellular part;nuclear part;nucleoplasm;organelle part		SNAPc_SNAP43	Completeproteome;Directproteinsequencing;DNA-binding;Nucleus;Phosphoprotein;Referenceproteome;Transcription;Transcriptionregulation	SNAPc (small nuclear RNA-activating protein) complex	1.07e-12	0.165	0.259	2.14e-08	NaN	NaN	NaN	NaN	4.68e-09	0.165	0.094	9.38e-05	9.63e-06	0.165	0.106	0.192889	ENSG00000023608	ENST00000216294	ENSP00000216294	Q16533
MYL6	Myosin light polypeptide 6	-0.513465	0	-0.283151	0	+		+		+	actin filament-based movement;actin filament-based process;actin-mediated cell contraction;actin-myosin filament sliding;anatomical structure development;axon guidance;cellular component movement;cellular process;chemotaxis;developmental process;locomotion;muscle filament sliding;muscle tissue development;response to chemical stimulus;response to external stimulus;response to stimulus;skeletal mu…	actin-dependent ATPase activity;ATPase activity;ATPase activity, coupled;binding;calcium ion binding;catalytic activity;cation binding;hydrolase activity;hydrolase activity, acting on acid anhydrides;hydrolase activity, acting on acid anhydrides, in phosphorus-containing anhydrides;ion binding;metal ion binding;motor activity;nucleoside-triphosphatase activity;pyrophosphatase activity;structural …	cell part;cytoplasmic part;cytoskeletal part;cytosol;intracellular organelle part;intracellular part;macromolecular complex;myosin complex;organelle part;protein complex;unconventional myosin complex	Vascular smooth muscle contraction	EF_hand_4;EF_hand_5	Acetylation;Alternativesplicing;Completeproteome;Directproteinsequencing;Motorprotein;Muscleprotein;Myosin;Phosphoprotein;Polymorphism;Referenceproteome;Repeat	WIP-WASp-actin-myosin-IIa complex	1.04e-63	0.751	0.875	2.09e-59	NaN	NaN	NaN	NaN	1.22e-38	0.751	0.812	2.43e-34	NaN	NaN	NaN	NaN	ENSG00000092841	ENST00000293422;ENST00000348108;ENST00000536128;ENST00000546845;ENST00000547408;ENST00000547649;ENST00000548293;ENST00000548400;ENST00000548580;ENST00000549017;ENST00000549392;ENST00000549566;ENST00000550697;ENST00000551589	ENSP00000293422;ENSP00000301540;ENSP00000441750;ENSP00000446640;ENSP00000446687;ENSP00000446709;ENSP00000446714;ENSP00000446721;ENSP00000446955;ENSP00000448101;ENSP00000448457;ENSP00000448859;ENSP00000449086;ENSP00000450116	B7Z6Z4;F8VPF3;F8VXL3;F8VZU9;F8W180;F8W1R7;G3V1V0;G3V1Y7;G8JLA2;H0YI43;J3KND3;P16475;P24572;P24573;P60660;Q12790;Q561V9;Q6IAZ0;Q6IPY5
GPATCH4	G patch domain-containing protein 4	-0.512726	0	0	0	+				+		binding;nucleic acid binding			G-patch	Acetylation;Alternativesplicing;Coiledcoil;Completeproteome;Phosphoprotein;Referenceproteome		5.61e-16	0.206	0.267	1.12e-11	NaN	NaN	NaN	NaN	NaN	NaN	NaN	NaN	NaN	NaN	NaN	NaN	ENSG00000160818	ENST00000334588;ENST00000368232;ENST00000415314;ENST00000438976;ENST00000463513;ENST00000474904	ENSP00000334793;ENSP00000357215;ENSP00000396441;ENSP00000412620;ENSP00000436243;ENSP00000436907	A0A0A0MRK1;E9PAV9;E9PPY4;F2Z3C6;F8W895;Q5T3I0;Q5T3I1;Q6ZUE7;Q8IWG8;Q9NXH4
USP36	Ubiquitin carboxyl-terminal hydrolase;Ubiquitin carboxyl-terminal hydrolase 36	-0.509314	0	0	0	+				+	catabolic process;cellular catabolic process;cellular macromolecule catabolic process;cellular macromolecule metabolic process;cellular metabolic process;cellular process;macromolecule catabolic process;macromolecule metabolic process;metabolic process;modification-dependent macromolecule catabolic process;modification-dependent protein catabolic process;primary metabolic process;protein metaboli…	catalytic activity;cysteine-type peptidase activity;hydrolase activity;hydrolase activity, acting on ester bonds;peptidase activity;peptidase activity, acting on L-amino acid peptides;thiolester hydrolase activity;ubiquitin thiolesterase activity	cell part;intracellular non-membrane-bounded organelle;intracellular organelle;intracellular organelle part;intracellular part;non-membrane-bounded organelle;nuclear part;nucleolus;organelle;organelle part		UCH	Alternativesplicing;Completeproteome;Hydrolase;Nucleus;Phosphoprotein;Polymorphism;Protease;Referenceproteome;Thiolprotease;Ublconjugationpathway		4.63e-14	0.173	0.264	9.28e-10	NaN	NaN	NaN	NaN	NaN	NaN	NaN	NaN	NaN	NaN	NaN	NaN	ENSG00000055483	ENST00000312010;ENST00000449938;ENST00000542802;ENST00000586066;ENST00000586531;ENST00000586896;ENST00000587010;ENST00000587379;ENST00000587783;ENST00000588086;ENST00000588130;ENST00000588365;ENST00000589225;ENST00000589424;ENST00000590546;ENST00000591052;ENST00000591942;ENST00000592231;ENST00000592275	ENSP00000310590;ENSP00000401119;ENSP00000441214;ENSP00000464746;ENSP00000464886;ENSP00000465183;ENSP00000465679;ENSP00000465698;ENSP00000466187;ENSP00000466212;ENSP00000466567;ENSP00000467280;ENSP00000467520;ENSP00000467682;ENSP00000467951;ENSP00000468194;ENSP00000468356;ENSP00000468549;ENSP00000475654	A0A075B784;E9PEW0;K7EIH0;K7EIT7;K7EJI3;K7EKL7;K7EKN3;K7ELR5;K7ELT3;K7EMM6;K7EPT1;K7EQS0;K7ERC1;K7ERP8;Q05C98;Q05DD0;Q6IQ38;Q8IXW9;Q8NDM8;Q9NVC8;Q9P275;U3KQ92
ANXA5	Annexin;Annexin A5	-0.508648	0	0	0	+				+	biological regulation;blood coagulation;cellular process;cellular response to stimulus;coagulation;hemostasis;multicellular organismal process;negative regulation of apoptosis;negative regulation of biological process;negative regulation of cell death;negative regulation of cellular process;negative regulation of coagulation;negative regulation of multicellular organismal process;negative regulat…	binding;calcium ion binding;calcium-dependent phospholipid binding;cation binding;enzyme inhibitor activity;enzyme regulator activity;ion binding;lipase inhibitor activity;lipid binding;metal ion binding;phospholipase inhibitor activity;phospholipid binding	blood microparticle;cell part;cytoplasm;endothelial microparticle;external side of plasma membrane;extracellular membrane-bounded organelle;extracellular organelle;extracellular region part;extracellular vesicular exosome;intracellular part;membrane part;membrane-bounded organelle;membrane-bounded vesicle;organelle;plasma membrane part;vesicle		Annexin	3D-structure;Acetylation;Annexin;Bloodcoagulation;Calcium;Calcium/phospholipid-binding;Completeproteome;Directproteinsequencing;Hemostasis;Referenceproteome;Repeat		1.19e-24	0.417	0.528	2.39e-20	NaN	NaN	NaN	NaN	NaN	NaN	NaN	NaN	NaN	NaN	NaN	NaN	ENSG00000164111	ENST00000296511;ENST00000501272;ENST00000506395;ENST00000513728;ENST00000515017	ENSP00000296511;ENSP00000421421;ENSP00000424106;ENSP00000424199;ENSP00000427135	D3DNW7;D6RBE9;D6RBL5;D6RCN3;E9PHT9;P08758;Q6FHB3;Q6FI16;Q8WV69;Q9UDH9
COL4A3	Collagen alpha-3(IV) chain;Tumstatin	-0.507524	0	0	0	+				+	activation of caspase activity;axon guidance;biological adhesion;biological regulation;blood circulation;cell adhesion;cell proliferation;cell surface receptor linked signaling pathway;cellular component disassembly;cellular component disassembly at cellular level;cellular component organization;cellular component organization at cellular level;cellular component organization or biogenesis;cellul…	binding;endopeptidase inhibitor activity;endopeptidase regulator activity;enzyme inhibitor activity;enzyme regulator activity;extracellular matrix structural constituent;integrin binding;metalloendopeptidase inhibitor activity;metalloenzyme inhibitor activity;metalloenzyme regulator activity;peptidase inhibitor activity;peptidase regulator activity;protein binding;protein complex binding;receptor…	cell part;collagen;collagen type IV;cytoplasmic part;endoplasmic reticulum lumen;endoplasmic reticulum part;extracellular matrix part;extracellular region part;intracellular organelle lumen;intracellular organelle part;intracellular part;membrane-enclosed lumen;organelle lumen;organelle part;sheet-forming collagen		C4;Collagen	Alportsyndrome;Alternativesplicing;Basementmembrane;Celladhesion;Collagen;Completeproteome;Deafness;Directproteinsequencing;Diseasemutation;Disulfidebond;Extracellularmatrix;Glycoprotein;Hydroxylation;Isopeptidebond;Phosphoprotein;Polymorphism;Referenceproteome;Repeat;Secreted;Signal;Ublconjugation	ITGAV-ITGB3-COL4A3 complex	2.38e-34	0.001	0.108	4.76e-30	NaN	NaN	NaN	NaN	NaN	NaN	NaN	NaN	NaN	NaN	NaN	NaN	ENSG00000169031	ENST00000304990;ENST00000396578	ENSP00000302781;ENSP00000379823	H7BXM4;Q01955;Q53QQ1;Q53R14;Q53RW8;Q9BQT2;Q9NYC4;Q9UDJ9;Q9UDK9;Q9UDL0;Q9UDL1
GNAI2	Guanine nucleotide-binding protein G(i) subunit alpha-2	-0.505857	0	0	0	+				+	activation of MAPKK activity;activation of protein kinase activity;adenosine receptor signaling pathway;biological regulation;cAMP-mediated signaling;catabolic process;cell activation;cell communication;cell cycle;cell division;cell proliferation;cell surface receptor linked signaling pathway;cell-cell signaling;cellular catabolic process;cellular macromolecule metabolic process;cellular metaboli…	binding;catalytic activity;cation binding;G-protein beta/gamma-subunit complex binding;G-protein-coupled receptor binding;GTP binding;GTPase activity;guanyl nucleotide binding;guanyl ribonucleotide binding;hydrolase activity;hydrolase activity, acting on acid anhydrides;hydrolase activity, acting on acid anhydrides, in phosphorus-containing anhydrides;ion binding;metal ion binding;molecular trans…	cell part;centrosome;cytoplasm;cytoplasmic part;cytoskeletal part;cytosol;extrinsic to internal side of plasma membrane;extrinsic to membrane;extrinsic to plasma membrane;heterotrimeric G-protein complex;intracellular membrane-bounded organelle;intracellular non-membrane-bounded organelle;intracellular organelle;intracellular organelle part;intracellular part;macromolecular complex;membrane;membr…	Axon guidance;Chagas disease (American trypanosomiasis);Chemokine signaling pathway;Gap junction;Gastric acid secretion;Leukocyte transendothelial migration;Long-term depression;Melanogenesis;Progesterone-mediated oocyte maturation;Tight junction;Toxoplasmosis	G-alpha	ADP-ribosylation;Alternativesplicing;Cellcycle;Celldivision;Cellmembrane;Completeproteome;Cytoplasm;Cytoskeleton;GTP-binding;Lipoprotein;Magnesium;Membrane;Metal-binding;Myristate;Nucleotide-binding;Palmitate;Referenceproteome;Transducer		4.07e-10	0.15	0.211	8.15e-06	NaN	NaN	NaN	NaN	NaN	NaN	NaN	NaN	NaN	NaN	NaN	NaN	ENSG00000114353	ENST00000266027;ENST00000313601;ENST00000422163;ENST00000440628;ENST00000441156;ENST00000446079;ENST00000451956	ENSP00000266027;ENSP00000312999;ENSP00000394321;ENSP00000395736;ENSP00000406065;ENSP00000406369;ENSP00000406871	B3KTZ0;B4DYA0;B4E2X5;F8WBG4;F8WE78;P04899;Q6B6N3;Q8IZ71
ARHGDIA	Rho GDP-dissociation inhibitor 1	-0.502665	0	0	0	+				+	biological regulation;cell surface receptor linked signaling pathway;cellular component movement;cellular process;cellular response to stimulus;enzyme linked receptor protein signaling pathway;intracellular signal transduction;negative regulation of apoptosis;negative regulation of axonogenesis;negative regulation of biological process;negative regulation of cell adhesion;negative regulation of c…	enzyme activator activity;enzyme regulator activity;GDP-dissociation inhibitor activity;GTPase activator activity;GTPase regulator activity;nucleoside-triphosphatase regulator activity;Rho GDP-dissociation inhibitor activity;small GTPase regulator activity	cell part;cytoplasm;cytoplasmic part;cytoskeleton;cytosol;immunological synapse;intracellular non-membrane-bounded organelle;intracellular organelle;intracellular part;membrane part;non-membrane-bounded organelle;organelle;plasma membrane part	Neurotrophin signaling pathway;Vasopressin-regulated water reabsorption	Rho_GDI	3D-structure;Acetylation;Alternativesplicing;Completeproteome;Cytoplasm;Directproteinsequencing;GTPaseactivation;Referenceproteome		8.93e-16	0.212	0.322	1.79e-11	NaN	NaN	NaN	NaN	NaN	NaN	NaN	NaN	NaN	NaN	NaN	NaN	ENSG00000141522	ENST00000269321;ENST00000400721;ENST00000541078;ENST00000578351;ENST00000579121;ENST00000580033;ENST00000580685;ENST00000581876;ENST00000583868;ENST00000584461	ENSP00000269321;ENSP00000383556;ENSP00000441348;ENSP00000461956;ENSP00000462209;ENSP00000462323;ENSP00000462960;ENSP00000463530;ENSP00000463939;ENSP00000464205	A8MXW0;B2R5X1;B4DDD3;B4DUV9;J3KRE2;J3KRY1;J3KS60;J3KTF8;J3QQX2;P52565;Q6IBM5
PVR	Poliovirus receptor	-0.50149	0	0	0	+				+	adherens junction organization;biological adhesion;biological regulation;cell adhesion;cell junction assembly;cell junction organization;cell-cell junction organization;cellular component assembly;cellular component assembly at cellular level;cellular component organization;cellular component organization at cellular level;cellular component organization or biogenesis;cellular component organizat…	receptor activity	cell junction;cell part;cell surface;cytoplasm;extracellular region part;extracellular space;integral to membrane;intracellular membrane-bounded organelle;intracellular organelle;intracellular part;intrinsic to membrane;membrane;membrane part;membrane-bounded organelle;nucleus;organelle;plasma membrane	Cell adhesion molecules (CAMs)	C2-set_2;ig;V-set	3D-structure;Alternativesplicing;Celladhesion;Cellmembrane;Completeproteome;Disulfidebond;Glycoprotein;Host-virusinteraction;Immunoglobulindomain;Membrane;Phosphoprotein;Polymorphism;Receptor;Referenceproteome;Repeat;Secreted;Signal;Transmembrane;Transmembranehelix		5.15e-16	0.091	0.176	1.03e-11	NaN	NaN	NaN	NaN	NaN	NaN	NaN	NaN	NaN	NaN	NaN	NaN	ENSG00000073008	ENST00000187830;ENST00000344956;ENST00000403059;ENST00000406449;ENST00000425690;ENST00000587785	ENSP00000187830;ENSP00000340870;ENSP00000383907;ENSP00000385344;ENSP00000402060;ENSP00000466447	A0A0A0MSA9;A0A0C4DG49;B4DTS9;F8W7D4;K7EMC6;P15151;P15152;Q15267;Q15268;Q96BJ1
SURF4	Surfeit locus protein 4	-0.499549	0	0	0	+				+	biological regulation;cellular component organization;cellular component organization at cellular level;cellular component organization or biogenesis;cellular component organization or biogenesis at cellular level;cellular process;Golgi organization;organelle organization;positive regulation of biological process;positive regulation of cellular component organization;positive regulation of cellul…		cell part;cytoplasmic part;endoplasmic reticulum membrane;endoplasmic reticulum part;endoplasmic reticulum-Golgi intermediate compartment;endoplasmic reticulum-Golgi intermediate compartment membrane;Golgi apparatus part;Golgi membrane;integral to membrane;intracellular membrane-bounded organelle;intracellular organelle;intracellular organelle part;intracellular part;intrinsic to membrane;membran…		SURF4	Alternativesplicing;Completeproteome;Endoplasmicreticulum;Golgiapparatus;Membrane;Referenceproteome;Transmembrane;Transmembranehelix		1.62e-15	0.194	0.3	3.24e-11	NaN	NaN	NaN	NaN	NaN	NaN	NaN	NaN	NaN	NaN	NaN	NaN	ENSG00000148248;ENSG00000280951	ENST00000371989;ENST00000485435;ENST00000545297;ENST00000626303;ENST00000629119;ENST00000629578	ENSP00000361057;ENSP00000419853;ENSP00000446061;ENSP00000486049;ENSP00000486869;ENSP00000487537	B7Z6A4;O15260;O60923;Q5T8U6;Q9UNZ0;Q9UNZ1
SURF4		-0.499549	0	0	0	+				+			cell part;integral to membrane;intrinsic to membrane;membrane part		SURF4	Completeproteome;Referenceproteome		1.62e-15	0.194	0.3	3.24e-11	NaN	NaN	NaN	NaN	NaN	NaN	NaN	NaN	NaN	NaN	NaN	NaN	ENSG00000148248	ENST00000371991;ENST00000613129;ENST00000618229	ENSP00000361059;ENSP00000481666;ENSP00000483216	B7Z1G8;Q5T8U5
FHL2	Four and a half LIM domains protein 2	-0.499435	-0.334621	0	0	+	+			+	anatomical structure development;anatomical structure formation involved in morphogenesis;androgen receptor signaling pathway;atrial cardiac muscle cell development;biological regulation;biosynthetic process;cardiac cell development;cardiac muscle cell development;cell development;cell differentiation;cellular biosynthetic process;cellular developmental process;cellular lipid metabolic process;ce…	androgen receptor binding;binding;cation binding;hormone receptor binding;ion binding;metal ion binding;nuclear hormone receptor binding;protein binding;protein binding transcription factor activity;receptor binding;steroid hormone receptor binding;transcription coactivator activity;transcription cofactor activity;transcription factor binding transcription factor activity;transition metal ion bin…	actin cytoskeleton;adherens junction;anchoring junction;cell junction;cell part;cell-substrate adherens junction;cell-substrate junction;contractile fiber part;cytoplasmic part;cytoskeleton;focal adhesion;intracellular membrane-bounded organelle;intracellular non-membrane-bounded organelle;intracellular organelle;intracellular organelle part;intracellular part;M band;membrane-bounded organelle;no…	Osteoclast differentiation	LIM	3D-structure;Completeproteome;Cytoplasm;LIMdomain;Metal-binding;Nucleus;Phosphoprotein;Polymorphism;Referenceproteome;Repeat;Transcription;Transcriptionregulation;Zinc;Zinc-finger	FHL2 homodimer complex;FHL2-ACT complex;FHL2-CREB complex;FHL2-FHL3 complex;FHL2-p53-HIPK2 complex;FOXO1-FHL2-SIRT1 complex	3.17e-12	0.135	0.208	6.35e-08	5.56e-11	0.135	0.175	1.11e-06	NaN	NaN	NaN	NaN	NaN	NaN	NaN	NaN	ENSG00000115641	ENST00000322142;ENST00000344213;ENST00000358129;ENST00000393352;ENST00000393353;ENST00000408995;ENST00000409177;ENST00000409807;ENST00000447958;ENST00000452732;ENST00000530340;ENST00000607522	ENSP00000322909;ENSP00000344266;ENSP00000350846;ENSP00000377020;ENSP00000377021;ENSP00000386633;ENSP00000386665;ENSP00000386892;ENSP00000397083;ENSP00000414872;ENSP00000433567;ENSP00000476199	A0A0A0MSG2;C9J3S8;E9PKF4;F8WDA8;J3KNW4;Q13229;Q13644;Q14192;Q2I5I4;Q5TM15;Q9P294;U3KQT4
SLC26A6	Solute carrier family 26 member 6	-0.49853	0	0	0	+				+	anion transport;biological regulation;cation homeostasis;cellular cation homeostasis;cellular chemical homeostasis;cellular homeostasis;cellular ion homeostasis;cellular monovalent inorganic cation homeostasis;cellular process;cellular response to cAMP;cellular response to chemical stimulus;cellular response to organic substance;cellular response to stimulus;chemical homeostasis;chloride transpor…	active transmembrane transporter activity;anion transmembrane transporter activity;anion:anion antiporter activity;antiporter activity;bicarbonate transmembrane transporter activity;carboxylic acid transmembrane transporter activity;chloride transmembrane transporter activity;dicarboxylic acid transmembrane transporter activity;efflux transmembrane transporter activity;formate efflux transmembran…	apical plasma membrane;basolateral plasma membrane;brush border membrane;cell part;cell projection membrane;cell projection part;integral to membrane;integral to plasma membrane;intrinsic to membrane;intrinsic to plasma membrane;membrane part;plasma membrane part	Mineral absorption	STAS;Sulfate_transp	Alternativesplicing;Completeproteome;Membrane;Phosphoprotein;Polymorphism;Referenceproteome;Transmembrane;Transmembranehelix		2.13e-11	0.051	0.124	4.27e-07	NaN	NaN	NaN	NaN	NaN	NaN	NaN	NaN	NaN	NaN	NaN	NaN	ENSG00000225697	ENST00000307364;ENST00000337000;ENST00000358747;ENST00000383733;ENST00000395550;ENST00000414944;ENST00000420764;ENST00000421649;ENST00000426599;ENST00000431213;ENST00000431739;ENST00000444531;ENST00000455886;ENST00000614797	ENSP00000307089;ENSP00000337648;ENSP00000351597;ENSP00000373239;ENSP00000378920;ENSP00000387532;ENSP00000388721;ENSP00000389922;ENSP00000401066;ENSP00000401813;ENSP00000404607;ENSP00000404684;ENSP00000405872;ENSP00000483669	A0A0C4DFT5;B4DMZ1;C9J6Y3;C9JKR6;E7EQ36;F8W9I8;G3XAC1;H7BZ36;H7BZB1;H7BZJ6;H7C291;Q548A7;Q86YZ4;Q96Q90;Q9BXS9;Q9NQU1
DYNLL1	Dynein light chain 1, cytoplasmic	-0.497059	-0.465544	-0.383535	-0.386207	+	+	+	+	+	actin cytoskeleton organization;actin filament-based process;anatomical structure morphogenesis;antigen processing and presentation;antigen processing and presentation of exogenous antigen;antigen processing and presentation of exogenous peptide antigen;antigen processing and presentation of exogenous peptide antigen via MHC class II;antigen processing and presentation of peptide antigen;antigen …	catalytic activity;enzyme regulator activity;hydrolase activity;hydrolase activity, acting on acid anhydrides;hydrolase activity, acting on acid anhydrides, in phosphorus-containing anhydrides;motor activity;nitric-oxide synthase regulator activity;nucleoside-triphosphatase activity;pyrophosphatase activity	cell part;centrosome;chromosomal part;cytoplasmic dynein complex;cytoplasmic part;cytoskeletal part;cytosol;dynein complex;intracellular membrane-bounded organelle;intracellular non-membrane-bounded organelle;intracellular organelle;intracellular organelle part;intracellular part;kinetochore;macromolecular complex;membrane;membrane-bounded organelle;microtubule;microtubule associated complex;micr…	Vasopressin-regulated water reabsorption	Dynein_light	3D-structure;Acetylation;Activator;Apoptosis;Completeproteome;Cytoplasm;Cytoskeleton;Dynein;Host-virusinteraction;Microtubule;Mitochondrion;Motorprotein;Nucleus;Phosphoprotein;Referenceproteome;Transcription;Transcriptionregulation;Transport		3.58e-22	0.337	0.446	7.16e-18	5.18e-26	0.337	0.416	1.04e-21	2.29e-20	0.337	0.406	4.58e-16	1e-17	0.337	0.427	2e-13	ENSG00000088986	ENST00000242577;ENST00000392508;ENST00000392509;ENST00000548214;ENST00000548342;ENST00000549649;ENST00000549989;ENST00000550178;ENST00000550845;ENST00000552870	ENSP00000242577;ENSP00000376296;ENSP00000376297;ENSP00000446596;ENSP00000446614;ENSP00000447494;ENSP00000447907;ENSP00000448608;ENSP00000448834;ENSP00000449088	F8VRV5;F8VXI7;F8VXL2;P63167;Q15701
PDCD11	Protein RRP5 homolog	-0.496996	0	0	0	+				+	cellular macromolecule metabolic process;cellular metabolic process;cellular nitrogen compound metabolic process;cellular process;macromolecule metabolic process;metabolic process;mRNA metabolic process;mRNA processing;ncRNA metabolic process;ncRNA processing;nitrogen compound metabolic process;nucleic acid metabolic process;nucleobase-containing compound metabolic process;primary metabolic proce…	binding;nucleic acid binding;RNA binding	cell part;cytoplasmic part;cytosol;intracellular membrane-bounded organelle;intracellular non-membrane-bounded organelle;intracellular organelle;intracellular organelle part;intracellular part;membrane-bounded organelle;non-membrane-bounded organelle;nuclear part;nucleolus;nucleus;organelle;organelle part		S1;Suf	3D-structure;Acetylation;Completeproteome;Directproteinsequencing;Nucleus;Phosphoprotein;Polymorphism;Referenceproteome;Repeat;rRNAprocessing		1.02e-10	0.139	0.212	2.03e-06	NaN	NaN	NaN	NaN	NaN	NaN	NaN	NaN	NaN	NaN	NaN	NaN	ENSG00000148843	ENST00000369797;ENST00000493610	ENSP00000358812;ENSP00000474606	Q14690;Q2TA92;Q5W093;Q6P2J3;Q86VQ8;Q9H4P1;S4R3Q4
BOP;C22orf29	Protein Bop	-0.494984	0	0	0	+				+	biological regulation;cellular chemical homeostasis;cellular homeostasis;cellular ion homeostasis;cellular process;chemical homeostasis;homeostatic process;ion homeostasis;regulation of biological quality;regulation of membrane potential;regulation of mitochondrial membrane potential		cell part;cytoplasmic part;intracellular membrane-bounded organelle;intracellular organelle;intracellular part;membrane-bounded organelle;mitochondrion;organelle			Apoptosis;Completeproteome;Mitochondrion;Polymorphism;Referenceproteome		1.63e-12	0.06	0.131	3.26e-08	NaN	NaN	NaN	NaN	NaN	NaN	NaN	NaN	NaN	NaN	NaN	NaN	ENSG00000215012	ENST00000328554;ENST00000405640;ENST00000407472;ENST00000416337	ENSP00000330596;ENSP00000384924;ENSP00000386111;ENSP00000392994	A8K5E7;C9J0V4;D3DX21;Q6MZM8;Q6N000;Q7L3V2;Q9H7A0
LRRC47	Leucine-rich repeat-containing protein 47	-0.493928	0	0	0	+				+		aminoacyl-tRNA ligase activity;binding;catalytic activity;ligase activity;ligase activity, forming aminoacyl-tRNA and related compounds;ligase activity, forming carbon-oxygen bonds;nucleic acid binding;phenylalanine-tRNA ligase activity;RNA binding			B3_4;LRR_4	Acetylation;Coiledcoil;Completeproteome;Directproteinsequencing;Leucine-richrepeat;Phosphoprotein;Polymorphism;Referenceproteome;Repeat		5.31e-09	0.123	0.175	0.000106384	NaN	NaN	NaN	NaN	NaN	NaN	NaN	NaN	NaN	NaN	NaN	NaN	ENSG00000130764	ENST00000378251;ENST00000479239	ENSP00000367498;ENSP00000462103	J3KRP5;Q8N1G4;Q9ULN5
BAG3	BAG family molecular chaperone regulator 3	-0.493536	0	0	0	+				+	anatomical structure development;biological regulation;brain development;cellular macromolecule metabolic process;cellular metabolic process;cellular process;cellular protein metabolic process;developmental process;induction of apoptosis;induction of apoptosis by extracellular signals;induction of apoptosis via death domain receptors;induction of programmed cell death;macromolecule metabolic proc…		cell part;cell projection;cytoplasm;cytoplasmic part;cytosol;intracellular part;membrane;neuron projection;plasma membrane		BAG;WW	Acetylation;Apoptosis;Cardiomyopathy;Chaperone;Completeproteome;Diseasemutation;Myofibrillarmyopathy;Phosphoprotein;Polymorphism;Referenceproteome;Repeat	BAG3-HSC70-HSPB8-CHIP complex	9.59e-12	0.096	0.17	1.92e-07	NaN	NaN	NaN	NaN	NaN	NaN	NaN	NaN	NaN	NaN	NaN	NaN	ENSG00000151929	ENST00000369085;ENST00000450186	ENSP00000358081;ENSP00000410036	A8K5L8;C9JFK9;O95817;Q3B763;Q9NT20;Q9P120
MYADM	Myeloid-associated differentiation marker	-0.490506	0.311235	0.368326	0.334	+	+	+	+	+			cell part;integral to membrane;intrinsic to membrane;membrane part		MARVEL	Completeproteome;Membrane;Phosphoprotein;Referenceproteome;Repeat;Transmembrane;Transmembranehelix		5.43e-14	0.163	0.254	1.09e-09	2.47e-21	0.163	0.062	4.94e-17	3.29e-25	0.163	0.057	6.6e-21	6.71e-14	0.163	0.074	1.34e-09	ENSG00000179820	ENST00000336967;ENST00000391768;ENST00000391769;ENST00000391770;ENST00000391771;ENST00000414489;ENST00000421337;ENST00000439000;ENST00000448420	ENSP00000337222;ENSP00000375648;ENSP00000375649;ENSP00000375650;ENSP00000375651;ENSP00000398269;ENSP00000399722;ENSP00000404958;ENSP00000416919	B2RE58;C9J5M0;C9JC07;C9JJV6;C9JZL8;Q542Z1;Q7Z507;Q8N9R4;Q96CS6;Q96S97;Q96SK9
CD81	CD81 antigen;Tetraspanin	-0.488918	0	0	0	+				+	activation of MAPK activity;biological regulation;biosynthetic process;cell proliferation;cellular biosynthetic process;cellular lipid metabolic process;cellular macromolecule metabolic process;cellular metabolic process;cellular process;cellular protein metabolic process;entry into cell of other organism involved in symbiotic interaction;entry into host;entry into host cell;entry into other orga…		cell part;immunological synapse;integral to membrane;integral to plasma membrane;intrinsic to membrane;intrinsic to plasma membrane;membrane part;plasma membrane part	B cell receptor signaling pathway;Hepatitis C;Malaria	Tetraspannin	3D-structure;Completeproteome;Disulfidebond;Host-virusinteraction;Membrane;Referenceproteome;Transmembrane;Transmembranehelix	GPR56-CD81-Galphaq/11-Gbeta complex;ITGA4-ITGB1-CD81 complex	2.09e-12	0.193	0.253	4.2e-08	NaN	NaN	NaN	NaN	NaN	NaN	NaN	NaN	NaN	NaN	NaN	NaN	ENSG00000110651	ENST00000263645;ENST00000381036;ENST00000464784;ENST00000475945;ENST00000481687;ENST00000492252;ENST00000492627;ENST00000493525;ENST00000526072;ENST00000527343;ENST00000530648;ENST00000533417	ENSP00000263645;ENSP00000370424;ENSP00000431780;ENSP00000432033;ENSP00000432249;ENSP00000432497;ENSP00000432723;ENSP00000433178;ENSP00000433767;ENSP00000433904;ENSP00000435633;ENSP00000437242	A6NMH8;E9PIF1;E9PJK1;E9PM31;E9PPF5;E9PQV4;E9PRJ8;H0YDJ9;H0YDL9;H0YEE2;P18582;P60033;Q5U0J6
UCHL1	Ubiquitin carboxyl-terminal hydrolase;Ubiquitin carboxyl-terminal hydrolase isozyme L1	-0.488359	0	-0.303729	0	+		+		+	adult behavior;adult locomotory behavior;adult walking behavior;anatomical structure development;axon cargo transport;axon target recognition;axon transport of mitochondrion;behavior;biological regulation;catabolic process;cell communication;cell death;cell development;cell proliferation;cellular catabolic process;cellular component movement;cellular developmental process;cellular macromolecule c…	binding;catalytic activity;cysteine-type endopeptidase activity;cysteine-type peptidase activity;endopeptidase activity;exopeptidase activity;hydrolase activity;hydrolase activity, acting on ester bonds;ligase activity;omega peptidase activity;peptidase activity;peptidase activity, acting on L-amino acid peptides;protein binding;small conjugating protein binding;thiolester hydrolase activity;ubiq…	axon;cell body;cell part;cell projection;cytoplasm;cytoplasmic part;cytosol;endoplasmic reticulum membrane;endoplasmic reticulum part;intracellular;intracellular membrane-bounded organelle;intracellular organelle;intracellular organelle part;intracellular part;membrane;membrane part;membrane-bounded organelle;neuron projection;neuronal cell body;nucleus;organelle;organelle membrane;organelle part	Parkinson's disease	Peptidase_C12	3D-structure;Completeproteome;Cytoplasm;Directproteinsequencing;Endoplasmicreticulum;Glycoprotein;Hydrolase;Ligase;Lipoprotein;Membrane;Neurodegeneration;Oxidation;Parkinsondisease;Parkinsonism;Polymorphism;Prenylation;Protease;Referenceproteome;Thiolprotease;Ublconjugationpathway		8.44e-16	0.299	0.398	1.69e-11	NaN	NaN	NaN	NaN	7.75e-16	0.299	0.37	1.55e-11	NaN	NaN	NaN	NaN	ENSG00000154277	ENST00000284440;ENST00000503431;ENST00000505232;ENST00000508768;ENST00000512419;ENST00000512788;ENST00000514924	ENSP00000284440;ENSP00000422542;ENSP00000423348;ENSP00000423623;ENSP00000425714;ENSP00000426634;ENSP00000426895	D6R956;D6R974;D6RE83;D6RF53;D6RJD9;P09936;Q4W5K6;Q71UM0
TBX3	T-box transcription factor TBX3	-0.48802	0	0	0	+				+	aging;anatomical structure development;anatomical structure formation involved in morphogenesis;anatomical structure morphogenesis;anterior/posterior axis specification;anterior/posterior axis specification, embryo;appendage morphogenesis;atrioventricular bundle cell differentiation;axis specification;biological regulation;biosynthetic process;blood vessel development;branching involved in mammar…	activating transcription factor binding;binding;DNA binding;nucleic acid binding;nucleic acid binding transcription factor activity;protein binding;RNA polymerase II activating transcription factor binding;RNA polymerase II transcription factor binding;sequence-specific DNA binding;sequence-specific DNA binding transcription factor activity;transcription factor binding	cell part;intracellular membrane-bounded organelle;intracellular organelle;intracellular part;membrane-bounded organelle;nucleus;organelle		T-box;TBX	3D-structure;Alternativesplicing;Completeproteome;Developmentalprotein;Diseasemutation;DNA-binding;Nucleus;Phosphoprotein;Referenceproteome;Repressor;Transcription;Transcriptionregulation		1.44e-10	0.195	0.27	2.88e-06	NaN	NaN	NaN	NaN	NaN	NaN	NaN	NaN	NaN	NaN	NaN	NaN	ENSG00000135111	ENST00000257566;ENST00000349155;ENST00000613550	ENSP00000257566;ENSP00000257567;ENSP00000480048	A0A087WW95;O15119;Q8TB20;Q9UKF8
SRGN	Serglycin	-0.487204	-0.842863	-0.442821	-0.46224	+	+	+	+	+	anatomical structure development;biological regulation;biomineral tissue development;cell activation;cellular process;developmental process;establishment of localization;establishment of localization in cell;exocytosis;induction of apoptosis;induction of apoptosis by extracellular signals;induction of apoptosis by granzyme;induction of programmed cell death;macromolecule metabolic process;mainten…		cell part;cytoplasmic membrane-bounded vesicle;cytoplasmic membrane-bounded vesicle lumen;cytoplasmic part;cytoplasmic vesicle;cytoplasmic vesicle part;extracellular region part;extracellular space;Golgi apparatus;intracellular membrane-bounded organelle;intracellular organelle;intracellular organelle part;intracellular part;lysosome;lytic vacuole;mast cell granule;membrane-bounded organelle;memb…		Serglycin	Apoptosis;Biomineralization;Completeproteome;Directproteinsequencing;Disulfidebond;Glycoprotein;Golgiapparatus;Polymorphism;Proteoglycan;Referenceproteome;Repeat;Secreted;Signal		5.05e-13	0.11	0.174	1.01e-08	2.8e-47	0.11	0.245	5.61e-43	1.29e-17	0.11	0.166	2.58e-13	6.73e-18	0.11	0.19	1.35e-13	ENSG00000122862	ENST00000242465	ENSP00000242465	B2R4L7;P10124;Q5VW06
PPIF	Peptidyl-prolyl cis-trans isomerase;Peptidyl-prolyl cis-trans isomerase F, mitochondrial	-0.486216	0	0	0	+				+	apoptotic mitochondrial changes;biological regulation;cellular component organization;cellular component organization at cellular level;cellular component organization or biogenesis;cellular component organization or biogenesis at cellular level;cellular macromolecule metabolic process;cellular membrane organization;cellular metabolic process;cellular process;cellular protein metabolic process;ce…	binding;catalytic activity;cis-trans isomerase activity;cyclosporin A binding;drug binding;isomerase activity;peptide binding;peptidyl-prolyl cis-trans isomerase activity	cell part;cytoplasmic part;intracellular organelle lumen;intracellular organelle part;intracellular part;membrane;membrane-enclosed lumen;mitochondrial inner membrane;mitochondrial matrix;mitochondrial membrane;mitochondrial part;organelle inner membrane;organelle lumen;organelle membrane;organelle part	Toxoplasmosis	Pro_isomerase	3D-structure;Acetylation;Apoptosis;Completeproteome;Cyclosporin;Isomerase;Mitochondrion;Necrosis;Referenceproteome;Rotamase;S-nitrosylation;Transitpeptide		1.94e-11	0.169	0.244	3.88e-07	NaN	NaN	NaN	NaN	NaN	NaN	NaN	NaN	NaN	NaN	NaN	NaN	ENSG00000108179	ENST00000225174;ENST00000448165;ENST00000472580	ENSP00000225174;ENSP00000396388;ENSP00000473548	H0Y548;P30405;Q2YDB7;Q5W131;R4GN99
NSUN2	tRNA (cytosine(34)-C(5))-methyltransferase	-0.484999	0	0	0	+				+	cell cycle phase;cell cycle process;cell division;cellular component organization;cellular component organization at cellular level;cellular component organization or biogenesis;cellular component organization or biogenesis at cellular level;cellular process;mitosis;nuclear division;organelle fission;organelle organization	binding;catalytic activity;methyltransferase activity;nucleic acid binding;RNA binding;RNA methyltransferase activity;S-adenosylmethionine-dependent methyltransferase activity;transferase activity;transferase activity, transferring one-carbon groups;tRNA (cytosine) methyltransferase activity;tRNA (cytosine-5-)-methyltransferase activity;tRNA binding;tRNA methyltransferase activity	cell part;cytoplasm;cytoskeletal part;intracellular membrane-bounded organelle;intracellular non-membrane-bounded organelle;intracellular organelle;intracellular organelle part;intracellular part;membrane-bounded organelle;non-membrane-bounded organelle;nuclear part;nucleolus;nucleus;organelle;organelle part;spindle		Nol1_Nop2_Fmu	Alternativesplicing;Cellcycle;Celldivision;Completeproteome;Cytoplasm;Cytoskeleton;Directproteinsequencing;Diseasemutation;Mentalretardation;Methyltransferase;Mitosis;Nucleus;Phosphoprotein;Polymorphism;Referenceproteome;RNA-binding;S-adenosyl-L-methionine;Transferase;tRNA-binding;tRNAprocessing		3.05e-12	0.138	0.194	6.12e-08	NaN	NaN	NaN	NaN	NaN	NaN	NaN	NaN	NaN	NaN	NaN	NaN	ENSG00000037474	ENST00000264670;ENST00000506139	ENSP00000264670;ENSP00000420957	A8K529;B2RNR4;B3KP09;B4DQW2;G3V1R4;Q08J23;Q9BVN4;Q9H858;Q9NXD9
C20orf27	UPF0687 protein C20orf27	-0.478358	0	0	0	+				+						Alternativesplicing;Completeproteome;Directproteinsequencing;Referenceproteome		4.39e-09	0.133	0.19	8.79e-05	NaN	NaN	NaN	NaN	NaN	NaN	NaN	NaN	NaN	NaN	NaN	NaN	ENSG00000101220	ENST00000217195;ENST00000379772;ENST00000399672;ENST00000399683	ENSP00000217195;ENSP00000369097;ENSP00000382580;ENSP00000382591	A8K4J0;D3DVX8;H7BYU9;Q5JX81;Q9GZN8;Q9NWX3
TAF10	Transcription initiation factor TFIID subunit 10	-0.477201	0	0	0	+				+	biological regulation;biosynthetic process;cellular biosynthetic process;cellular component assembly;cellular component organization;cellular component organization at cellular level;cellular component organization or biogenesis;cellular component organization or biogenesis at cellular level;cellular macromolecule metabolic process;cellular metabolic process;cellular nitrogen compound metabolic p…	binding;enzyme binding;estrogen receptor binding;hormone receptor binding;nuclear hormone receptor binding;protein binding;protein binding transcription factor activity;receptor binding;RNA polymerase binding;steroid hormone receptor binding;transcription coactivator activity;transcription cofactor activity;transcription factor binding transcription factor activity	cell part;cytoplasmic part;histone acetyltransferase complex;intracellular organelle part;intracellular part;macromolecular complex;nuclear part;nucleoplasm part;organelle part;PCAF complex;perinuclear region of cytoplasm;protein complex;SAGA-type complex;STAGA complex;transcription factor complex;transcription factor TFIID complex;transcription factor TFTC complex	Basal transcription factors	TFIID_30kDa	3D-structure;Acetylation;Completeproteome;Directproteinsequencing;Methylation;Nucleus;Polymorphism;Referenceproteome;Transcription;Transcriptionregulation	DA complex;DAB complex;GCN5-TRRAP histone acetyltransferase complex;PCAF complex;STAGA complex (SPT3-TAF9-GCN5 acetyltransferase complex);TFIID complex;TFIID complex, B-cell specific;TFIID-beta complex;TFTC complex (TATA-binding protein-free TAF-II-containing complex)	3.54e-10	0.104	0.173	7.1e-06	NaN	NaN	NaN	NaN	NaN	NaN	NaN	NaN	NaN	NaN	NaN	NaN	ENSG00000166337	ENST00000299424;ENST00000527248	ENSP00000299424;ENSP00000480402	A0A087WWP5;O00703;Q12962;Q13175;Q6FH13
CD59	CD59 glycoprotein	-0.47388	0	0	0	+				+	biological regulation;blood coagulation;cell surface receptor linked signaling pathway;cellular process;cellular response to stimulus;coagulation;hemostasis;multicellular organismal process;negative regulation of activation of membrane attack complex;negative regulation of apoptosis;negative regulation of biological process;negative regulation of cell death;negative regulation of cellular process…		anchored to external side of plasma membrane;anchored to membrane;anchored to plasma membrane;cell part;compact myelin;extracellular region part;extracellular space;intrinsic to external side of plasma membrane;intrinsic to membrane;intrinsic to plasma membrane;membrane;membrane part;plasma membrane;plasma membrane part;sarcolemma	Complement and coagulation cascades;Hematopoietic cell lineage	UPAR_LY6	3D-structure;Cellmembrane;Completeproteome;Directproteinsequencing;Disulfidebond;Glycation;Glycoprotein;GPI-anchor;Hereditaryhemolyticanemia;Lipoprotein;Membrane;Referenceproteome;Secreted;Signal		1.09e-11	0.187	0.273	2.19e-07	NaN	NaN	NaN	NaN	NaN	NaN	NaN	NaN	NaN	NaN	NaN	NaN	ENSG00000085063	ENST00000351554;ENST00000395850;ENST00000415002;ENST00000426650;ENST00000437761;ENST00000445143;ENST00000525763;ENST00000527577;ENST00000527926;ENST00000528700;ENST00000533181;ENST00000533403;ENST00000534312	ENSP00000340210;ENSP00000379191;ENSP00000402425;ENSP00000403511;ENSP00000404822;ENSP00000410182;ENSP00000432362;ENSP00000432942;ENSP00000434617;ENSP00000435179;ENSP00000436497;ENSP00000436737;ENSP00000437122	E9PI80;E9PNW4;E9PR17;H0YET2;P13987
DRAP1	Dr1-associated corepressor	-0.471197	0	0	0	+				+	biological regulation;biosynthetic process;cellular biosynthetic process;cellular macromolecule biosynthetic process;cellular macromolecule metabolic process;cellular metabolic process;cellular nitrogen compound metabolic process;cellular process;macromolecule biosynthetic process;macromolecule metabolic process;metabolic process;negative regulation of biological process;negative regulation of bi…	binding;DNA binding;nucleic acid binding;nucleic acid binding transcription factor activity;protein binding transcription factor activity;sequence-specific DNA binding;sequence-specific DNA binding transcription factor activity;transcription cofactor activity;transcription corepressor activity;transcription factor binding transcription factor activity	cell part;intracellular membrane-bounded organelle;intracellular organelle;intracellular part;membrane-bounded organelle;nucleus;organelle		CBFD_NFYB_HMF	3D-structure;Alternativesplicing;Completeproteome;Directproteinsequencing;DNA-binding;Nucleus;Phosphoprotein;Referenceproteome;Repressor;Transcription;Transcriptionregulation	RNA polymerase II complex, chromatin structure modifying	1.08e-10	0.138	0.201	2.17e-06	NaN	NaN	NaN	NaN	NaN	NaN	NaN	NaN	NaN	NaN	NaN	NaN	ENSG00000175550	ENST00000312515;ENST00000376991;ENST00000525501;ENST00000527119;ENST00000532933	ENSP00000307850;ENSP00000366190;ENSP00000432445;ENSP00000437225;ENSP00000437287	C9JCC6;E9PMW2;E9PNC7;E9PQX9;Q13448;Q14919
PAWR	PRKC apoptosis WT1 regulator protein	-0.470705	0	0.261511	0	+		+		+	actin cytoskeleton organization;actin filament bundle assembly;actin filament organization;actin filament-based process;apoptosis;biological regulation;biosynthetic process;cell death;cellular biosynthetic process;cellular component assembly;cellular component assembly at cellular level;cellular component organization;cellular component organization at cellular level;cellular component organizati…	actin binding;binding;cytoskeletal protein binding;enzyme binding;protein binding;protein binding transcription factor activity;transcription cofactor activity;transcription corepressor activity;transcription factor binding transcription factor activity	cell part;cytoplasm;intracellular membrane-bounded organelle;intracellular organelle;intracellular part;membrane;membrane-bounded organelle;nucleus;organelle;plasma membrane			3D-structure;Apoptosis;Coiledcoil;Completeproteome;Cytoplasm;Nucleus;Phosphoprotein;Polymorphism;Referenceproteome;Transcription;Transcriptionregulation	PAR4-BACE1 complex	2.17e-17	0.253	0.332	4.34e-13	NaN	NaN	NaN	NaN	3.27e-09	0.253	0.171	6.55e-05	NaN	NaN	NaN	NaN	ENSG00000177425	ENST00000328827;ENST00000548426;ENST00000550603;ENST00000551712;ENST00000552637	ENSP00000328088;ENSP00000447454;ENSP00000447507;ENSP00000448317;ENSP00000449928	A0A0B4J260;F8W1M8;H0YHP5;H0YI16;O75796;Q6FHY9;Q8N700;Q96IZ0
PPDPF	Pancreatic progenitor cell differentiation and proliferation factor	-0.469244	-0.512028	0	-0.283677	+	+		+	+	cell differentiation;cellular developmental process;cellular process;developmental process;multicellular organismal development;multicellular organismal process					Alternativesplicing;Completeproteome;Developmentalprotein;Differentiation;Referenceproteome		3.05e-14	0.324	0.423	6.1e-10	2.78e-34	0.324	0.433	5.57e-30	NaN	NaN	NaN	NaN	3.35e-12	0.324	0.396	6.7e-08	ENSG00000125534	ENST00000370177;ENST00000370179	ENSP00000359196;ENSP00000359198	E1P5J2;Q4VXP1;Q9H3Y7;Q9H3Y8;X6R7I6
RHOC	Rho-related GTP-binding protein RhoC	-0.467288	0	0	0	+				+	apical junction assembly;axon guidance;biological regulation;cell junction assembly;cell junction organization;cell-cell junction assembly;cell-cell junction organization;cellular component assembly;cellular component assembly at cellular level;cellular component organization;cellular component organization at cellular level;cellular component organization or biogenesis;cellular component organiz…	binding;GTP binding;guanyl nucleotide binding;guanyl ribonucleotide binding;molecular transducer activity;nucleotide binding;purine nucleotide binding;purine ribonucleoside triphosphate binding;purine ribonucleotide binding;ribonucleotide binding;signal transducer activity	cell division site part;cell part;cleavage furrow;cytoplasmic part;cytosol;intracellular;intracellular membrane-bounded organelle;intracellular organelle;intracellular part;membrane;membrane-bounded organelle;nucleus;organelle;plasma membrane		Ras	3D-structure;ADP-ribosylation;Cellmembrane;Completeproteome;GTP-binding;Lipoprotein;Membrane;Methylation;Nucleotide-binding;Phosphoprotein;Polymorphism;Prenylation;Referenceproteome		1.38e-09	0.178	0.228	2.77e-05	NaN	NaN	NaN	NaN	NaN	NaN	NaN	NaN	NaN	NaN	NaN	NaN	ENSG00000155366	ENST00000285735;ENST00000339083;ENST00000369632;ENST00000369633;ENST00000369636;ENST00000369637;ENST00000369638;ENST00000369642;ENST00000414971;ENST00000425265;ENST00000436685;ENST00000468093;ENST00000484054;ENST00000484280;ENST00000528831;ENST00000534717	ENSP00000285735;ENSP00000345236;ENSP00000358646;ENSP00000358647;ENSP00000358650;ENSP00000358651;ENSP00000358652;ENSP00000358656;ENSP00000390823;ENSP00000395791;ENSP00000399424;ENSP00000431392;ENSP00000432209;ENSP00000434310;ENSP00000434877;ENSP00000436240	B3KSW1;E9PLA2;E9PN11;E9PQH6;P08134;Q5JR05;Q5JR06;Q5JR07;Q5JR08;Q6ICN3
TATDN2	Putative deoxyribonuclease TATDN2	-0.467202	0	0	0	+				+	activation of signaling protein activity involved in unfolded protein response;biological regulation;cellular macromolecule metabolic process;cellular metabolic process;cellular nitrogen compound metabolic process;cellular process;cellular protein metabolic process;macromolecule metabolic process;metabolic process;nitrogen compound metabolic process;nucleic acid metabolic process;nucleic acid pho…	binding;catalytic activity;cation binding;deoxyribonuclease activity;endodeoxyribonuclease activity;endodeoxyribonuclease activity, producing 5'-phosphomonoesters;endonuclease activity;endonuclease activity, active with either ribo- or deoxyribonucleic acids and producing 5'-phosphomonoesters;hydrolase activity;hydrolase activity, acting on ester bonds;ion binding;metal ion binding;nuclease activ…	cell part;intracellular organelle part;intracellular part;nuclear part;nucleoplasm;organelle part		TatD_DNase	Completeproteome;Hydrolase;Metal-binding;Nuclease;Nucleus;Phosphoprotein;Polymorphism;Referenceproteome		9.63e-09	0.077	0.137	0.000192784	NaN	NaN	NaN	NaN	NaN	NaN	NaN	NaN	NaN	NaN	NaN	NaN	ENSG00000157014	ENST00000287652;ENST00000426850;ENST00000448281	ENSP00000287652;ENSP00000389896;ENSP00000408736	H7BZJ2;Q3MIL9;Q5BKU0;Q93075
PKMYT1	Membrane-associated tyrosine- and threonine-specific cdc2-inhibitory kinase	-0.466504	0	0	0	+				+	biological regulation;cell cycle phase;cell cycle process;cellular component organization;cellular component organization at cellular level;cellular component organization or biogenesis;cellular component organization or biogenesis at cellular level;cellular process;G1/S transition of mitotic cell cycle;G2/M transition of mitotic cell cycle;mitosis;negative regulation of catalytic activity;negati…	adenyl nucleotide binding;adenyl ribonucleotide binding;ATP binding;binding;catalytic activity;cation binding;ion binding;kinase activity;metal ion binding;nucleotide binding;phosphotransferase activity, alcohol group as acceptor;protein kinase activity;protein serine/threonine kinase activity;purine nucleotide binding;purine ribonucleoside triphosphate binding;purine ribonucleotide binding;ribon…	cell part;cytoplasm;cytoplasmic part;endoplasmic reticulum;endoplasmic reticulum membrane;endoplasmic reticulum part;Golgi apparatus;Golgi apparatus part;Golgi membrane;intracellular membrane-bounded organelle;intracellular organelle;intracellular organelle part;intracellular part;membrane;membrane part;membrane-bounded organelle;nuclear part;nucleoplasm;nucleus;organelle;organelle membrane;organ…	Cell cycle;Oocyte meiosis;Progesterone-mediated oocyte maturation	Pkinase	3D-structure;Acetylation;Alternativesplicing;ATP-binding;Cellcycle;Completeproteome;Endoplasmicreticulum;Golgiapparatus;Kinase;Magnesium;Membrane;Metal-binding;Nucleotide-binding;Phosphoprotein;Polymorphism;Referenceproteome;Serine/threonine-proteinkinase;Transferase		4.64e-08	0.133	0.202	0.000929591	NaN	NaN	NaN	NaN	NaN	NaN	NaN	NaN	NaN	NaN	NaN	NaN	ENSG00000127564	ENST00000262300;ENST00000382240;ENST00000431515;ENST00000440027;ENST00000572059;ENST00000572619;ENST00000573944;ENST00000574385;ENST00000574415;ENST00000574730;ENST00000575040;ENST00000575632;ENST00000576268	ENSP00000262300;ENSP00000371675;ENSP00000392855;ENSP00000397739;ENSP00000458545;ENSP00000458842;ENSP00000458943;ENSP00000459123;ENSP00000459880;ENSP00000460598;ENSP00000460868;ENSP00000461330;ENSP00000461628	A6NHV6;B3KUN8;B4DG26;B4DXD4;B4DZM6;D3DUA4;F8W164;I3L136;I3L1H7;I3L1V2;I3L2S4;I3L3P0;I3L4K3;I3L4Y0;O14731;Q7LE24;Q8TCM9;Q99640
TPM1	Tropomyosin alpha-1 chain	-0.464963	0	0.439099	0.368488	+		+	+	+	actin cytoskeleton organization;actin filament-based movement;actin filament-based process;actin-mediated cell contraction;actin-myosin filament sliding;actomyosin structure organization;anatomical structure morphogenesis;biological regulation;cardiac muscle contraction;cardiac muscle tissue morphogenesis;cell projection organization;cellular component movement;cellular component organization;cel…	actin binding;binding;cytoskeletal protein binding;protein binding;structural constituent of cytoskeleton;structural constituent of muscle;structural molecule activity	actin cytoskeleton;actin filament bundle;actomyosin;bleb;cell part;cell projection;cell projection membrane;cell projection part;contractile fiber;contractile fiber part;cytoplasm;cytoplasmic part;cytoskeletal part;cytoskeleton;cytosol;filamentous actin;intracellular non-membrane-bounded organelle;intracellular organelle;intracellular organelle part;intracellular part;leading edge membrane;macrom…	Cardiac muscle contraction;Dilated cardiomyopathy;Hypertrophic cardiomyopathy (HCM)	Tropomyosin;Tropomyosin_1	Acetylation;Actin-binding;Alternativesplicing;Cardiomyopathy;Coiledcoil;Completeproteome;Cytoplasm;Cytoskeleton;Directproteinsequencing;Diseasemutation;Isopeptidebond;Muscleprotein;Phosphoprotein;Referenceproteome;Ublconjugation		2.96e-22	0.422	0.521	5.92e-18	NaN	NaN	NaN	NaN	6.29e-18	0.422	0.298	1.26e-13	4.56e-11	0.422	0.346	9.13e-07	ENSG00000140416	ENST00000267996;ENST00000288398;ENST00000317516;ENST00000334895;ENST00000357980;ENST00000358278;ENST00000403994;ENST00000404484;ENST00000558264;ENST00000558347;ENST00000558544;ENST00000558910;ENST00000559281;ENST00000559397;ENST00000559556;ENST00000559831;ENST00000560445;ENST00000560615;ENST00000560959;ENST00000560970;ENST00000561266;ENST00000561395;ENST00000561425;ENST00000610733	ENSP00000267996;ENSP00000288398;ENSP00000322577;ENSP00000334624;ENSP00000350667;ENSP00000351022;ENSP00000384315;ENSP00000385107;ENSP00000452624;ENSP00000452658;ENSP00000452830;ENSP00000452879;ENSP00000452887;ENSP00000452977;ENSP00000452999;ENSP00000453050;ENSP00000453062;ENSP00000453092;ENSP00000453324;ENSP00000453724;ENSP00000453817;ENSP00000453941;ENSP00000453955;ENSP00000477929	A0A087WTJ7;B7Z596;B7Z5T7;D9YZV2;D9YZV3;D9YZV8;F5H7S3;H0YK20;H0YK48;H0YKJ4;H0YKP3;H0YKX5;H0YKZ6;H0YL42;H0YL52;H0YL80;H0YLS7;H0YN06;H0YNC7;H7BYY1;P09493;P09494;P10469;Q6DV89;Q6DV90;Q6ZN40;Q7Z6L8;Q86W64;Q96IK2;Q9UCI1;Q9UCI2;Q9UCY9;Q9Y427
PPP3R1	Calcineurin subunit B type 1	-0.464344	0	0	0	+				+		binding;calcium ion binding;calcium-dependent protein serine/threonine phosphatase activity;calmodulin binding;catalytic activity;cation binding;hydrolase activity;hydrolase activity, acting on ester bonds;ion binding;metal ion binding;phosphatase activity;phosphoprotein phosphatase activity;phosphoric ester hydrolase activity;protein binding;protein serine/threonine phosphatase activity	calcineurin complex;cell part;cytoplasmic part;cytosol;intracellular part;macromolecular complex;protein complex;protein serine/threonine phosphatase complex	Alzheimer's disease;Amyotrophic lateral sclerosis (ALS);Apoptosis;Axon guidance;B cell receptor signaling pathway;Calcium signaling pathway;ko05152;Long-term potentiation;MAPK signaling pathway;Natural killer cell mediated cytotoxicity;Oocyte meiosis;T cell receptor signaling pathway;VEGF signaling pathway;Wnt signaling pathway	EF_hand_5;efhand	3D-structure;Calcium;Completeproteome;Directproteinsequencing;Lipoprotein;Metal-binding;Myristate;Phosphoprotein;Referenceproteome;Repeat	Calcineurin	7.02e-08	0.1	0.163	0.00140675	NaN	NaN	NaN	NaN	NaN	NaN	NaN	NaN	NaN	NaN	NaN	NaN	ENSG00000221823	ENST00000234310;ENST00000409377;ENST00000409752	ENSP00000234310;ENSP00000387148;ENSP00000387216	B2RC10;B5MDU4;D3YTA9;F6U1T9;P06705;P15117;P63098;Q08044;Q53SL0
DBN1	Drebrin	-0.4631	0	0	0	+				+	actin cytoskeleton organization;actin filament organization;actin filament-based process;biological regulation;cell communication;cell communication by chemical coupling;cell communication by electrical coupling;cell differentiation;cell proliferation;cellular component organization;cellular component organization at cellular level;cellular component organization or biogenesis;cellular component …	actin binding;binding;cytoskeletal protein binding;profilin binding;protein binding	actin cytoskeleton;actomyosin;cell junction;cell part;cell projection;cell-cell junction;cytoplasm;cytoskeletal part;cytoskeleton;dendrite;gap junction;intracellular;intracellular non-membrane-bounded organelle;intracellular organelle;intracellular organelle part;intracellular part;membrane;neuron projection;non-membrane-bounded organelle;organelle;organelle part;plasma membrane		Cofilin_ADF	Acetylation;Actin-binding;Alternativesplicing;Completeproteome;Cytoplasm;Developmentalprotein;Differentiation;Directproteinsequencing;Neurogenesis;Phosphoprotein;Polymorphism;Referenceproteome		2.57e-08	0.152	0.202	0.000514632	NaN	NaN	NaN	NaN	NaN	NaN	NaN	NaN	NaN	NaN	NaN	NaN	ENSG00000113758	ENST00000292385;ENST00000309007;ENST00000393565;ENST00000477391;ENST00000506117;ENST00000512501;ENST00000514833	ENSP00000292385;ENSP00000308532;ENSP00000377195;ENSP00000421465;ENSP00000422854;ENSP00000423208;ENSP00000425546	A8MV58;B2RBG0;D6R9Q9;D6R9W4;D6RCR4;D6RFI1;Q16643;Q9UFZ5
DMAP1	DNA methyltransferase 1-associated protein 1	-0.462358	0	0	0	+				+	biological regulation;biosynthetic process;cellular biosynthetic process;cellular component organization;cellular component organization at cellular level;cellular component organization or biogenesis;cellular component organization or biogenesis at cellular level;cellular macromolecule biosynthetic process;cellular macromolecule metabolic process;cellular metabolic process;cellular nitrogen comp…	binding;chromatin binding;protein binding;protein binding transcription factor activity;repressing transcription factor binding;RNA polymerase II repressing transcription factor binding;RNA polymerase II transcription factor binding;transcription cofactor activity;transcription corepressor activity;transcription factor binding;transcription factor binding transcription factor activity	cell part;chromosomal part;cytoplasm;H4/H2A histone acetyltransferase complex;histone acetyltransferase complex;intracellular organelle part;intracellular part;macromolecular complex;NuA4 histone acetyltransferase complex;nuclear part;nucleoplasm part;organelle part;protein complex;replication fork		DMAP1	3D-structure;Activator;Chromatinregulator;Coiledcoil;Completeproteome;Cytoplasm;Directproteinsequencing;Growthregulation;Nucleus;Phosphoprotein;Referenceproteome;Repressor;Transcription;Transcriptionregulation	DAXX-DNMT1-DMAP1 complex;DMAP1-associated complex;NuA4/Tip60 HAT complex;NuA4/Tip60-HAT complex A;NuA4/Tip60-HAT complex B;RGS6-DNMT1-DMAP1 complex	8.92e-09	0.136	0.179	0.000178547	NaN	NaN	NaN	NaN	NaN	NaN	NaN	NaN	NaN	NaN	NaN	NaN	ENSG00000178028	ENST00000315913;ENST00000361745;ENST00000372289;ENST00000372290;ENST00000436069;ENST00000437511;ENST00000440641;ENST00000446292	ENSP00000312697;ENSP00000354697;ENSP00000361363;ENSP00000361364;ENSP00000400269;ENSP00000401099;ENSP00000402494;ENSP00000409200	A6NHB0;A8K001;D3DPY8;Q0JSM4;Q5TG36;Q5TG37;Q5TG38;Q5TG39;Q5TG40;Q5TG41;Q7Z3H7;Q9H0S8;Q9NPF5;Q9P2C2
UBC	Polyubiquitin-C;Ubiquitin	-0.462332	0.322304	0	0	+	+			+	activation of immune response;activation of innate immune response;activation of MAPK activity;anaphase-promoting complex-dependent proteasomal ubiquitin-dependent protein catabolic process;antigen processing and presentation;antigen processing and presentation of exogenous antigen;antigen processing and presentation of exogenous peptide antigen;antigen processing and presentation of exogenous pe…		cell part;cytoplasmic part;cytoplasmic vesicle membrane;cytoplasmic vesicle part;cytosol;endocytic vesicle membrane;endosomal part;endosome membrane;intracellular organelle part;intracellular part;membrane;nuclear part;nucleoplasm;organelle membrane;organelle part;vesicle membrane	Parkinson's disease	ubiquitin	3D-structure;Completeproteome;Cytoplasm;Directproteinsequencing;Isopeptidebond;Nucleus;Referenceproteome;Repeat;Ublconjugation		1.34e-21	0.482	0.586	2.68e-17	6.84e-11	0.482	0.368	1.37e-06	NaN	NaN	NaN	NaN	NaN	NaN	NaN	NaN	ENSG00000150991	ENST00000339647;ENST00000535131;ENST00000535859;ENST00000536769;ENST00000538617;ENST00000540351;ENST00000540700;ENST00000541272;ENST00000541645;ENST00000542416;ENST00000546120;ENST00000546271	ENSP00000344818;ENSP00000437452;ENSP00000438289;ENSP00000438394;ENSP00000439492;ENSP00000440205;ENSP00000441238;ENSP00000441543;ENSP00000441556;ENSP00000442800;ENSP00000443053;ENSP00000445337	F5GXK7;F5GYU3;F5GZ39;F5H041;F5H265;F5H2Z3;F5H388;F5H6Q2;F5H747;P02248;P02249;P02250;P0CG48;P62988;Q29120;Q5PY61;Q6LBL4;Q6LDU5;Q8WYN8;Q91887;Q91888;Q96C32;Q9BWD6;Q9BX98;Q9UEF2;Q9UEG1;Q9UEK8;Q9UPK7
C1orf122	Uncharacterized protein C1orf122	-0.461514	0	0	0	+				+						Alternativesplicing;Coiledcoil;Completeproteome;Referenceproteome		3.32e-09	0.124	0.195	6.65e-05	NaN	NaN	NaN	NaN	NaN	NaN	NaN	NaN	NaN	NaN	NaN	NaN	ENSG00000197982	ENST00000373042;ENST00000373043;ENST00000468084	ENSP00000362133;ENSP00000362134;ENSP00000434520	A2RQF4;E9PQ13;Q56A71;Q6ZSJ8
ARFRP1	ADP-ribosylation factor-related protein 1	-0.461427	0.478107	0.466705	0.39794	+	+	+	+	+	anatomical structure morphogenesis;biological regulation;cellular localization;cellular macromolecule localization;cellular process;cellular protein localization;cellular response to stimulus;developmental process;embryonic morphogenesis;endosome transport;establishment of localization;establishment of localization in cell;establishment of protein localization;gastrulation;Golgi to plasma membran…	binding;catalytic activity;GTP binding;GTPase activity;guanyl nucleotide binding;guanyl ribonucleotide binding;hydrolase activity;hydrolase activity, acting on acid anhydrides;hydrolase activity, acting on acid anhydrides, in phosphorus-containing anhydrides;nucleoside-triphosphatase activity;nucleotide binding;purine nucleotide binding;purine ribonucleoside triphosphate binding;purine ribonucleo…	cell part;cytoplasmic part;Golgi apparatus;Golgi apparatus part;intracellular membrane-bounded organelle;intracellular organelle;intracellular organelle part;intracellular part;membrane;membrane-bounded organelle;organelle;organelle part;trans-Golgi network		Arf	Alternativesplicing;Completeproteome;Golgiapparatus;GTP-binding;Nucleotide-binding;Polymorphism;Referenceproteome		8.43e-13	0.286	0.377	1.69e-08	2.7e-18	0.286	0.161	5.4e-14	9.23e-19	0.286	0.161	1.85e-14	1.23e-11	0.286	0.182	2.47e-07	ENSG00000101246	ENST00000607873;ENST00000612157;ENST00000612256;ENST00000614942;ENST00000618568;ENST00000618838;ENST00000619493;ENST00000622789	ENSP00000476756;ENSP00000479058;ENSP00000479616;ENSP00000479940;ENSP00000481446;ENSP00000483130;ENSP00000483486;ENSP00000484109	A0A087WY13;B7ZKX7;E1P5J9;Q13795;Q6IBQ0;V9GYH4
DHX37	Probable ATP-dependent RNA helicase DHX37	-0.460616	0	0	0	+				+		adenyl nucleotide binding;adenyl ribonucleotide binding;ATP binding;ATPase activity;ATPase activity, coupled;ATP-dependent helicase activity;binding;catalytic activity;helicase activity;hydrolase activity;hydrolase activity, acting on acid anhydrides;hydrolase activity, acting on acid anhydrides, in phosphorus-containing anhydrides;nucleic acid binding;nucleoside-triphosphatase activity;nucleotid…			DEAD;HA2;Helicase_C;OB_NTP_bind	ATP-binding;Completeproteome;Helicase;Hydrolase;Nucleotide-binding;Polymorphism;Referenceproteome		1.45e-09	0.062	0.122	2.89e-05	NaN	NaN	NaN	NaN	NaN	NaN	NaN	NaN	NaN	NaN	NaN	NaN	ENSG00000150990	ENST00000308736;ENST00000543962;ENST00000544745	ENSP00000311135;ENSP00000439009;ENSP00000443661	F5H3Y4;F5H8E1;Q8IY37;Q9BUI7;Q9P211
PGP	Phosphoglycolate phosphatase	-0.460524	0	0.349859	0.313377	+		+	+	+	carbohydrate metabolic process;cellular metabolic process;cellular process;dephosphorylation;metabolic process;phosphate-containing compound metabolic process;phosphorus metabolic process;primary metabolic process	catalytic activity;hydrolase activity;hydrolase activity, acting on ester bonds;phosphatase activity;phosphoglycolate phosphatase activity;phosphoric ester hydrolase activity		Glyoxylate and dicarboxylate metabolism	Hydrolase_6	Carbohydratemetabolism;Completeproteome;Hydrolase;Referenceproteome		3.9e-09	0.155	0.22	7.81e-05	NaN	NaN	NaN	NaN	3.5e-22	0.155	0.058	7.01e-18	1.68e-11	0.155	0.078	3.36e-07	ENSG00000184207	ENST00000333503;ENST00000562001	ENSP00000330918;ENSP00000457909	A6NDG6;H3BV17
MAFK	Transcription factor MafK	-0.46046	0	0	0	+				+	biological regulation;biosynthetic process;blood coagulation;cellular biosynthetic process;cellular macromolecule biosynthetic process;cellular macromolecule metabolic process;cellular metabolic process;cellular nitrogen compound metabolic process;cellular process;coagulation;hemostasis;macromolecule biosynthetic process;macromolecule metabolic process;metabolic process;multicellular organismal p…	binding;DNA binding;nucleic acid binding;nucleic acid binding transcription factor activity;sequence-specific DNA binding;sequence-specific DNA binding transcription factor activity	cell part;intracellular membrane-bounded organelle;intracellular organelle;intracellular organelle part;intracellular part;membrane-bounded organelle;nuclear part;nucleoplasm;nucleus;organelle;organelle part		bZIP_Maf	Completeproteome;DNA-binding;Nucleus;Phosphoprotein;Referenceproteome;Repressor;Transcription;Transcriptionregulation		8.26e-09	0.084	0.146	0.000165464	NaN	NaN	NaN	NaN	NaN	NaN	NaN	NaN	NaN	NaN	NaN	NaN	ENSG00000198517	ENST00000343242;ENST00000403150;ENST00000406174	ENSP00000344903;ENSP00000385437;ENSP00000386009	A4D214;O60675
TSPAN17	Tetraspanin;Tetraspanin-17	-0.458013	0	0	0	+				+		acid-amino acid ligase activity;catalytic activity;ligase activity;ligase activity, forming carbon-nitrogen bonds;small conjugating protein ligase activity;ubiquitin-protein ligase activity	cell part;integral to membrane;intracellular part;intrinsic to membrane;macromolecular complex;membrane part;protein complex;ubiquitin ligase complex		Tetraspannin	Alternativesplicing;Completeproteome;Glycoprotein;Membrane;Polymorphism;Referenceproteome;Transmembrane;Transmembranehelix		1.72e-08	0.078	0.14	0.000344767	NaN	NaN	NaN	NaN	NaN	NaN	NaN	NaN	NaN	NaN	NaN	NaN	ENSG00000048140	ENST00000298564;ENST00000310032;ENST00000503030;ENST00000503045;ENST00000504168;ENST00000507471;ENST00000508164;ENST00000515708	ENSP00000298564;ENSP00000309036;ENSP00000422053;ENSP00000423610;ENSP00000423957;ENSP00000425212;ENSP00000425975;ENSP00000426650	D6RBW9;D6RDX8;D6RI03;H0Y9A5;J3KNG2;Q6NXF7;Q96FV3;Q96S98;Q9UKB9
DNAJB6	DnaJ homolog subfamily B member 6	-0.456625	0.284934	0.373939	0	+	+	+		+	biological adhesion;biological regulation;cell adhesion;cell-cell adhesion;cellular component organization;cellular component organization at cellular level;cellular component organization or biogenesis;cellular component organization or biogenesis at cellular level;cellular localization;cellular macromolecule localization;cellular macromolecule metabolic process;cellular metabolic process;cellul…	ATPase activator activity;ATPase regulator activity;binding;chaperone binding;DNA binding;enzyme activator activity;enzyme regulator activity;heat shock protein binding;nucleic acid binding;nucleoside-triphosphatase regulator activity;protein binding	cell part;contractile fiber part;cytoplasm;cytoplasmic part;intracellular membrane-bounded organelle;intracellular organelle;intracellular part;membrane-bounded organelle;nucleus;organelle;organelle part;perinuclear region of cytoplasm;Z disc		DnaJ	Alternativesplicing;Chaperone;Completeproteome;Cytoplasm;Directproteinsequencing;Diseasemutation;Limb-girdlemusculardystrophy;Nucleus;Phosphoprotein;Referenceproteome		1.83e-09	0.182	0.243	3.67e-05	7.45e-12	0.182	0.097	1.49e-07	2.84e-15	0.182	0.089	5.68e-11	NaN	NaN	NaN	NaN	ENSG00000105993	ENST00000262177;ENST00000412557;ENST00000417758;ENST00000429029;ENST00000437030;ENST00000439402;ENST00000441291;ENST00000441561;ENST00000443280;ENST00000453383	ENSP00000262177;ENSP00000389599;ENSP00000391690;ENSP00000396240;ENSP00000396267;ENSP00000397556;ENSP00000400665;ENSP00000403407;ENSP00000410643;ENSP00000415201	A4D232;A8K7D8;A8KAG0;B4DN73;C9J2C4;C9J2P2;C9JB42;C9JDR7;C9JDX6;C9JN01;E9PCZ2;E9PH18;F8WCZ4;O75190;O95806;Q53EN8;Q59EF2;Q6FIC8;Q75MA2;Q9UIK6
RAE1	mRNA export factor	-0.456475	0	0	0	+				+	biological regulation;carbohydrate metabolic process;carbohydrate transport;cell surface receptor linked signaling pathway;cellular process;cellular response to chemical stimulus;cellular response to cytokine stimulus;cellular response to organic cyclic compound;cellular response to organic substance;cellular response to stimulus;cytokine-mediated signaling pathway;establishment of localization;e…	binding;cytoskeletal protein binding;microtubule binding;nucleic acid binding;protein binding;RNA binding;tubulin binding	cell part;cytoplasm;cytoskeleton;intracellular non-membrane-bounded organelle;intracellular organelle;intracellular organelle part;intracellular part;macromolecular complex;membrane;membrane part;non-membrane-bounded organelle;nuclear membrane;nuclear outer membrane;nuclear part;nuclear pore;organelle;organelle membrane;organelle outer membrane;organelle part;outer membrane;pore complex;protein c…	RNA transport	WD40	3D-structure;Completeproteome;Cytoplasm;Nucleus;Phosphoprotein;Referenceproteome;Repeat;WDrepeat		3.65e-09	0.211	0.28	7.32e-05	NaN	NaN	NaN	NaN	NaN	NaN	NaN	NaN	NaN	NaN	NaN	NaN	ENSG00000101146	ENST00000371242;ENST00000395840;ENST00000395841;ENST00000411894;ENST00000429339;ENST00000452119;ENST00000492498;ENST00000527947	ENSP00000360286;ENSP00000379181;ENSP00000379182;ENSP00000392097;ENSP00000393264;ENSP00000402924;ENSP00000432609;ENSP00000432698	A8K882;B0QZ36;B0QZ37;E9PPG9;E9PQ57;O15306;P78406;Q3SYL7;Q5TCH8;Q6V708;Q9H100;Q9NQM6
YWHAH	14-3-3 protein eta	-0.454644	0	0.417144	0.334305	+		+	+	+	biological regulation;C21-steroid hormone catabolic process;C21-steroid hormone metabolic process;catabolic process;cellular component organization;cellular component organization or biogenesis;cellular hormone metabolic process;cellular membrane organization;cellular metabolic process;cellular process;cellular response to stimulus;corticosteroid receptor signaling pathway;establishment of locali…	binding;channel regulator activity;insulin-like growth factor receptor binding;ion channel binding;protein binding;protein domain specific binding;receptor binding;sodium channel regulator activity	cell junction;cell part;cell-cell contact zone;cell-cell junction;cytoplasmic part;cytoplasmic vesicle membrane;cytoplasmic vesicle part;cytosol;intercalated disc;intracellular organelle part;intracellular part;membrane;organelle membrane;organelle part;vesicle membrane	Cell cycle;Neurotrophin signaling pathway;Oocyte meiosis	2003-03-14	3D-structure;Acetylation;Completeproteome;Directproteinsequencing;Phosphoprotein;Referenceproteome	BRAF-RAF1-14-3-3 complex;Kinase maturation complex 1	2.89e-09	0.18	0.264	5.8e-05	NaN	NaN	NaN	NaN	2.41e-16	0.18	0.086	4.83e-12	1.36e-07	0.18	0.115	0.00272368	ENSG00000128245	ENST00000248975;ENST00000397492;ENST00000420430;ENST00000443669	ENSP00000248975;ENSP00000380629;ENSP00000406747;ENSP00000408468	A2IDB1;A2IDB2;F8WEB6;Q04917
FUOM	Fucose mutarotase	-0.454379	0	0	0	+				+	alcohol metabolic process;carbohydrate metabolic process;cellular carbohydrate metabolic process;cellular metabolic process;cellular process;fucose metabolic process;hexose metabolic process;metabolic process;monosaccharide metabolic process;primary metabolic process;small molecule metabolic process	binding;carbohydrate binding;catalytic activity;fucose binding;isomerase activity;monosaccharide binding;racemase and epimerase activity;racemase and epimerase activity, acting on carbohydrates and derivatives;sugar binding			RbsD_FucU	Alternativesplicing;Completeproteome;Isomerase;Referenceproteome		1.25e-10	0.059	0.123	2.5e-06	NaN	NaN	NaN	NaN	NaN	NaN	NaN	NaN	NaN	NaN	NaN	NaN	ENSG00000148803	ENST00000278025;ENST00000368551;ENST00000368552;ENST00000447176	ENSP00000278025;ENSP00000357539;ENSP00000357540;ENSP00000413379	A1L300;A2VDF0;Q5VWY2;Q5VWY3;Q6ZPD2;X6R6T9;X6RK00
SFPQ	Splicing factor, proline- and glutamine-rich	-0.452249	0	0	0	+				+	alternative nuclear mRNA splicing, via spliceosome;biological regulation;biosynthetic process;cellular biosynthetic process;cellular macromolecule biosynthetic process;cellular macromolecule metabolic process;cellular metabolic process;cellular nitrogen compound metabolic process;cellular process;cellular response to stimulus;cellular response to stress;DNA metabolic process;DNA recombination;DNA…	binding;DNA binding;nucleic acid binding;nucleotide binding;RNA binding	cell part;cytoplasm;intracellular organelle part;intracellular part;nuclear body;nuclear matrix;nuclear part;nucleoplasm part;organelle part;paraspeckles		NOPS;RRM_1	Acetylation;Activator;Alternativesplicing;Chromosomalrearrangement;Completeproteome;Cytoplasm;Directproteinsequencing;DNA-binding;DNAdamage;DNArecombination;DNArepair;Methylation;mRNAprocessing;mRNAsplicing;Nucleus;Phosphoprotein;Referenceproteome;Repeat;Repressor;RNA-binding;Transcription;Transcriptionregulation	CDC5L complex;CF IIAm complex (Cleavage factor IIAm complex);p54(nrb)-PSF-matrin3 complex;PSF-p54(nrb) complex;snRNP-free U1A (SF-A) complex;SNW1 complex;TOP1-PSF-P54 complex	1.12e-15	0.32	0.412	2.25e-11	NaN	NaN	NaN	NaN	NaN	NaN	NaN	NaN	NaN	NaN	NaN	NaN	ENSG00000116560	ENST00000357214;ENST00000460428;ENST00000470472	ENSP00000349748;ENSP00000424440;ENSP00000425071	H0Y9K7;H0Y9U2;P23246;P30808;Q5SZ71
ARHE;RND3	Rho-related GTP-binding protein RhoE	-0.451977	0	0.391278	0.31148	+		+	+	+	actin cytoskeleton organization;actin filament-based process;biological adhesion;biological regulation;cell adhesion;cellular component organization;cellular component organization at cellular level;cellular component organization or biogenesis;cellular component organization or biogenesis at cellular level;cellular process;cellular response to stimulus;cytoskeleton organization;intracellular sig…	binding;catalytic activity;GTP binding;GTPase activity;guanyl nucleotide binding;guanyl ribonucleotide binding;hydrolase activity;hydrolase activity, acting on acid anhydrides;hydrolase activity, acting on acid anhydrides, in phosphorus-containing anhydrides;nucleoside-triphosphatase activity;nucleotide binding;purine nucleotide binding;purine ribonucleoside triphosphate binding;purine ribonucleo…	cell part;cytoplasmic part;Golgi apparatus part;Golgi membrane;intracellular;intracellular organelle part;intracellular part;membrane;organelle membrane;organelle part		Ras	3D-structure;Completeproteome;Golgiapparatus;GTP-binding;Lipoprotein;Membrane;Methylation;Nucleotide-binding;Prenylation;Referenceproteome		7.95e-11	0.266	0.314	1.59e-06	NaN	NaN	NaN	NaN	8.09e-21	0.266	0.137	1.62e-16	1.74e-11	0.266	0.162	3.48e-07	ENSG00000115963	ENST00000263895;ENST00000375734;ENST00000409557;ENST00000439275;ENST00000454202	ENSP00000263895;ENSP00000364886;ENSP00000386576;ENSP00000395997;ENSP00000411950	D3DP95;E9PFH1;P52199;P61587;Q53RZ3
ACOT9	Acyl-coenzyme A thioesterase 9, mitochondrial	-0.451587	0	0	0	+				+	acyl-CoA metabolic process;cellular metabolic process;cellular process;coenzyme metabolic process;cofactor metabolic process;metabolic process;thioester metabolic process	acetyl-CoA hydrolase activity;carboxylesterase activity;carboxylic ester hydrolase activity;catalytic activity;CoA hydrolase activity;hydrolase activity;hydrolase activity, acting on ester bonds;thiolester hydrolase activity	cell part;cytoplasmic part;intracellular membrane-bounded organelle;intracellular organelle;intracellular part;membrane-bounded organelle;mitochondrion;organelle		4HBT	Acetylation;Alternativesplicing;Completeproteome;Hydrolase;Mitochondrion;Polymorphism;Referenceproteome;Serineesterase;Transitpeptide		5.61e-08	0.135	0.178	0.00112441	NaN	NaN	NaN	NaN	NaN	NaN	NaN	NaN	NaN	NaN	NaN	NaN	ENSG00000123130	ENST00000336430;ENST00000379295;ENST00000379303;ENST00000473710;ENST00000492081;ENST00000494361	ENSP00000336580;ENSP00000368597;ENSP00000368605;ENSP00000417778;ENSP00000420238;ENSP00000420490	B3KNC9;B7ZM94;C9J7L8;F8WDI2;H7C5Q2;Q9Y305
FASTK	Fas-activated serine/threonine kinase	-0.448358	0.337877	0.441913	0.416946	+	+	+	+	+	biological regulation;regulation of biological process;regulation of cellular metabolic process;regulation of cellular process;regulation of gene expression;regulation of macromolecule metabolic process;regulation of metabolic process;regulation of nitrogen compound metabolic process;regulation of nucleobase-containing compound metabolic process;regulation of primary metabolic process;regulation …	adenyl nucleotide binding;adenyl ribonucleotide binding;ATP binding;binding;catalytic activity;Fas-activated serine/threonine kinase activity;kinase activity;nucleotide binding;phosphotransferase activity, alcohol group as acceptor;protein kinase activity;protein serine/threonine kinase activity;purine nucleotide binding;purine ribonucleoside triphosphate binding;purine ribonucleotide binding;rib…	cell part;cytoplasmic part;intracellular membrane-bounded organelle;intracellular organelle;intracellular part;membrane-bounded organelle;mitochondrion;organelle		FAST_1;FAST_2;RAP	Alternativesplicing;Apoptosis;ATP-binding;Completeproteome;Kinase;Nucleotide-binding;Phosphoprotein;Polymorphism;Referenceproteome;Serine/threonine-proteinkinase;Transferase		4.71e-09	0.145	0.193	9.44e-05	5.95e-19	0.145	0.056	1.19e-14	3.75e-26	0.145	0.046	7.52e-22	5.84e-18	0.145	0.055	1.17e-13	ENSG00000164896	ENST00000297532;ENST00000353841;ENST00000482571;ENST00000540185	ENSP00000297532;ENSP00000324817;ENSP00000418516;ENSP00000444498	A8K867;F8VTW9;G3V1R6;Q14296;Q59EM8;Q8IVA0
EPHA2	Ephrin type-A receptor 2	-0.443559	0	0	0	+				+	activation of Rac GTPase activity;activation of Ras GTPase activity;activation of Rho GTPase activity;anatomical structure development;anatomical structure formation involved in morphogenesis;anatomical structure morphogenesis;angiogenesis;axial mesoderm formation;biological adhesion;biological regulation;bone remodeling;branching involved in mammary gland duct morphogenesis;branching morphogenes…	adenyl nucleotide binding;adenyl ribonucleotide binding;ATP binding;binding;catalytic activity;ephrin receptor activity;kinase activity;molecular transducer activity;nucleotide binding;phosphotransferase activity, alcohol group as acceptor;protein kinase activity;protein tyrosine kinase activity;purine nucleotide binding;purine ribonucleoside triphosphate binding;purine ribonucleotide binding;rec…	adherens junction;anchoring junction;cell junction;cell part;cell projection membrane;cell projection part;cell-substrate adherens junction;cell-substrate junction;focal adhesion;integral to membrane;integral to plasma membrane;intrinsic to membrane;intrinsic to plasma membrane;lamellipodium membrane;leading edge membrane;membrane part;plasma membrane part;ruffle membrane	Axon guidance	Ephrin_lbd;fn3;Pkinase_Tyr;SAM_1	3D-structure;Angiogenesis;Apoptosis;ATP-binding;Cataract;Celladhesion;Celljunction;Cellmembrane;Cellprojection;Completeproteome;Differentiation;Diseasemutation;Disulfidebond;Glycoprotein;Kinase;Membrane;Nucleotide-binding;Phosphoprotein;Polymorphism;Receptor;Referenceproteome;Repeat;Signal;Transferase;Transmembrane;Transmembranehelix;Tyrosine-proteinkinase;Ublconjugation	TIAM1-EFNB1-EPHA2 complex	6.29e-09	0.155	0.204	0.000125999	NaN	NaN	NaN	NaN	NaN	NaN	NaN	NaN	NaN	NaN	NaN	NaN	ENSG00000142627	ENST00000358432	ENSP00000351209	B5A968;P29317;Q8N3Z2
STIP1	Stress-induced-phosphoprotein 1	-0.44354	-0.308972	-0.39243	-0.38569	+	+	+	+	+	axon guidance;chemotaxis;locomotion;response to chemical stimulus;response to external stimulus;response to stimulus;response to stress;taxis		cell part;cytoplasmic part;Golgi apparatus;intracellular membrane-bounded organelle;intracellular organelle;intracellular part;macromolecular complex;membrane-bounded organelle;nucleus;organelle;protein complex	Prion diseases	TPR_1;TPR_8	3D-structure;Acetylation;Completeproteome;Cytoplasm;Directproteinsequencing;Nucleus;Phosphoprotein;Referenceproteome;Repeat;TPRrepeat		1.59e-10	0.173	0.224	3.19e-06	3.17e-09	0.173	0.202	6.34e-05	6.6e-13	0.173	0.223	1.32e-08	4.12e-12	0.173	0.241	8.25e-08	ENSG00000168439	ENST00000305218;ENST00000358794;ENST00000536973;ENST00000538945;ENST00000540887;ENST00000543847	ENSP00000305958;ENSP00000351646;ENSP00000441036;ENSP00000442704;ENSP00000443416;ENSP00000445957	B4DM70;F5GXD8;F5H0T1;F5H783;G3XAD8;H0YGI8;P31948;Q3ZCU9;Q5TZU9
DCBLD2	Discoidin, CUB and LCCL domain-containing protein 2	-0.443293	-0.40599	-0.264165	0	+	+	+		+	biological adhesion;biological regulation;cell adhesion;cellular process;cellular response to stimulus;intracellular receptor mediated signaling pathway;negative regulation of biological process;negative regulation of cell growth;negative regulation of cellular process;negative regulation of growth;regulation of biological process;regulation of cell growth;regulation of cellular component organiz…		cell part;cell surface;integral to membrane;integral to plasma membrane;intrinsic to membrane;intrinsic to plasma membrane;membrane part;plasma membrane part		CUB;F5_F8_type_C;LCCL	Alternativesplicing;Completeproteome;Disulfidebond;Glycoprotein;Membrane;Phosphoprotein;Polymorphism;Referenceproteome;Signal;Transmembrane;Transmembranehelix		3.29e-17	0.331	0.413	6.59e-13	1.37e-18	0.331	0.408	2.74e-14	7.06e-11	0.331	0.38	1.41e-06	NaN	NaN	NaN	NaN	ENSG00000057019	ENST00000326840;ENST00000326857;ENST00000449482	ENSP00000321573;ENSP00000321646;ENSP00000396803	B7WNL1;C9JIW6;D3DN41;Q8N6M4;Q8TDX2;Q96PD2
HSPA5	78 kDa glucose-regulated protein	-0.442905	-0.851665	-0.407181	-0.40906	+	+	+	+	+	activation of signaling protein activity involved in unfolded protein response;anatomical structure arrangement;anatomical structure development;biological regulation;catabolic process;cell activation;cell communication;cellular catabolic process;cellular macromolecule catabolic process;cellular macromolecule metabolic process;cellular metabolic process;cellular process;cellular response to bioti…	adenyl nucleotide binding;adenyl ribonucleotide binding;ATP binding;ATPase activity;binding;binding, bridging;calcium ion binding;catalytic activity;cation binding;chaperone binding;hydrolase activity;hydrolase activity, acting on acid anhydrides;hydrolase activity, acting on acid anhydrides, in phosphorus-containing anhydrides;ion binding;metal ion binding;misfolded protein binding;nucleoside-tr…	cell part;cell surface;cytoplasmic membrane-bounded vesicle;cytoplasmic part;cytoplasmic vesicle;endoplasmic reticulum chaperone complex;endoplasmic reticulum lumen;endoplasmic reticulum part;endoplasmic reticulum-Golgi intermediate compartment;integral to endoplasmic reticulum membrane;integral to membrane;integral to organelle membrane;intracellular membrane-bounded organelle;intracellular orga…	Prion diseases;Protein export;Protein processing in endoplasmic reticulum	HSP70	3D-structure;ATP-binding;Completeproteome;Cytoplasm;Directproteinsequencing;Endoplasmicreticulum;Methylation;Nitration;Nucleotide-binding;Phosphoprotein;Polymorphism;Referenceproteome;Signal	CEN complex;DGCR8 multiprotein complex;H2AX complex I;H2AX complex II;H2AX complex, isolated from cells without IR exposure;HCF-1 complex;SNW1 complex	4.6e-17	0.368	0.44	9.22e-13	1.03e-90	0.368	0.601	2.07e-86	1.8e-29	0.368	0.49	3.61e-25	4.48e-23	0.368	0.505	8.98e-19	ENSG00000044574	ENST00000324460	ENSP00000324173	B0QZ61;P11021;Q2EF78;Q9NPF1;Q9UK02
SSR3	Translocon-associated protein subunit gamma	-0.440746	0	0	0	+				+	biosynthetic process;cellular biosynthetic process;cellular macromolecule biosynthetic process;cellular macromolecule metabolic process;cellular metabolic process;cellular process;cellular protein metabolic process;cotranslational protein targeting to membrane;establishment of localization;establishment of localization in cell;establishment of protein localization;establishment of protein localiz…		cell part;cytoplasmic part;endoplasmic reticulum part;integral to endoplasmic reticulum membrane;integral to membrane;integral to organelle membrane;intracellular organelle part;intracellular part;intrinsic to endoplasmic reticulum membrane;intrinsic to membrane;intrinsic to organelle membrane;macromolecular complex;membrane part;organelle part;protein complex;Sec61 translocon complex;translocon …	Protein processing in endoplasmic reticulum	TRAP-gamma	Completeproteome;Endoplasmicreticulum;Membrane;Phosphoprotein;Referenceproteome;Transmembrane;Transmembranehelix	Oligosaccharyltransferase OSTC-III;Translocon-associated protein (TRAP) complex;Translocon-associated protein complex (TRAP complex)	4.02e-11	0.292	0.365	8.05e-07	NaN	NaN	NaN	NaN	NaN	NaN	NaN	NaN	NaN	NaN	NaN	NaN	ENSG00000114850	ENST00000265044;ENST00000463503;ENST00000467789;ENST00000476217;ENST00000496050	ENSP00000265044;ENSP00000417306;ENSP00000417530;ENSP00000420087;ENSP00000420641	B2R7D0;B4E2P2;C9J365;C9JA28;D3DNK5;Q549M4;Q9UNL2
RTN4	Reticulon;Reticulon-4	-0.440569	0	0	0.264227	+				+	anatomical structure formation involved in morphogenesis;anatomical structure morphogenesis;angiogenesis;apoptosis;axonal fasciculation;biological regulation;cardiac epithelial to mesenchymal transition;cell death;cell migration;cell morphogenesis;cell morphogenesis involved in differentiation;cell motility;cell recognition;cell surface receptor linked signaling pathway;cellular component morphog…		cell body;cell part;cell projection;cytoplasmic part;endoplasmic reticulum;endoplasmic reticulum part;envelope;integral to endoplasmic reticulum membrane;integral to membrane;integral to organelle membrane;intracellular membrane-bounded organelle;intracellular organelle;intracellular organelle part;intracellular part;intrinsic to endoplasmic reticulum membrane;intrinsic to membrane;intrinsic to o…		Reticulon	3D-structure;Acetylation;Alternativesplicing;Completeproteome;Directproteinsequencing;Endoplasmicreticulum;Membrane;Neurogenesis;Phosphoprotein;Polymorphism;Referenceproteome;Transmembrane;Transmembranehelix	Nogo-potassium channel complex	6.01e-19	0.341	0.439	1.2e-14	NaN	NaN	NaN	NaN	NaN	NaN	NaN	NaN	1.83e-05	0.341	0.29	0.366414	ENSG00000115310	ENST00000317610;ENST00000337526;ENST00000357376;ENST00000357732;ENST00000394609;ENST00000394611;ENST00000402434;ENST00000404909;ENST00000405240;ENST00000427710;ENST00000438462	ENSP00000322147;ENSP00000337838;ENSP00000349944;ENSP00000350365;ENSP00000378107;ENSP00000378109;ENSP00000384471;ENSP00000384825;ENSP00000385650;ENSP00000397808;ENSP00000411628	C9J685;F8W914;H7C106;O94962;Q7L7Q5;Q7L7Q6;Q7L7Q8;Q8IUA4;Q96B16;Q9BXG5;Q9H212;Q9H3I3;Q9NQC3;Q9UQ42;Q9Y293;Q9Y2Y7;Q9Y5U6
DNPEP	Aspartyl aminopeptidase	-0.439022	0	0	0	+				+	cellular metabolic process;cellular process;macromolecule metabolic process;metabolic process;peptide metabolic process;primary metabolic process;protein metabolic process;proteolysis	aminopeptidase activity;binding;catalytic activity;cation binding;exopeptidase activity;hydrolase activity;ion binding;metal ion binding;metallopeptidase activity;peptidase activity;peptidase activity, acting on L-amino acid peptides;transition metal ion binding;zinc ion binding	cell part;cytoplasm;intracellular part		Peptidase_M18	3D-structure;Aminopeptidase;Completeproteome;Cytoplasm;Hydrolase;Metal-binding;Metalloprotease;Protease;Referenceproteome;Zinc		2.07e-08	0.103	0.146	0.000415247	NaN	NaN	NaN	NaN	NaN	NaN	NaN	NaN	NaN	NaN	NaN	NaN	ENSG00000123992	ENST00000273075;ENST00000322176;ENST00000373963;ENST00000373966;ENST00000373972;ENST00000429013;ENST00000430206;ENST00000434339;ENST00000457935;ENST00000519698;ENST00000519905;ENST00000520694;ENST00000521459;ENST00000523282	ENSP00000273075;ENSP00000317252;ENSP00000363074;ENSP00000363077;ENSP00000363083;ENSP00000400944;ENSP00000410684;ENSP00000412003;ENSP00000414739;ENSP00000428531;ENSP00000429468;ENSP00000429960;ENSP00000430630;ENSP00000431076	B9ZVU2;C9J1E2;C9JBE1;C9JRG3;E3W974;E3W979;E5RHR3;E5RJ35;E7EMB6;E7EPX3;E7ETB3;F8WAN0;Q9BW44;Q9NUV5;Q9ULA0
CLPTM1L	Cleft lip and palate transmembrane protein 1-like protein	-0.43786	0	0	0.303291	+			+	+	apoptosis;cell death;cellular process;death;programmed cell death		cell part;integral to membrane;intrinsic to membrane;membrane part		CLPTM1	Alternativesplicing;Apoptosis;Completeproteome;Glycoprotein;Membrane;Polymorphism;Referenceproteome;Transmembrane;Transmembranehelix		4.06e-15	0.215	0.301	8.13e-11	NaN	NaN	NaN	NaN	NaN	NaN	NaN	NaN	1.53e-09	0.215	0.127	3.06e-05	ENSG00000049656;ENSG00000274811	ENST00000320895;ENST00000620010	ENSP00000313854;ENSP00000480372	D3DTC1;Q658W6;Q7LG29;Q96AZ0;Q96KA5;Q9H3N4
CLPTM1L		-0.43786	0	0	0.303291	+			+	+					CLPTM1	Completeproteome;Referenceproteome		4.06e-15	0.215	0.301	8.13e-11	NaN	NaN	NaN	NaN	NaN	NaN	NaN	NaN	1.53e-09	0.215	0.127	3.06e-05	ENSG00000049656	ENST00000507807;ENST00000630539	ENSP00000423321;ENSP00000485923	G5E9Z2
TBRG4	Protein TBRG4	-0.437848	0	0	0	+				+	biological regulation;cell cycle arrest;cell cycle phase;cell cycle process;cellular macromolecule metabolic process;cellular metabolic process;cellular process;cellular protein metabolic process;cellular respiration;energy derivation by oxidation of organic compounds;G1 phase;G1 phase of mitotic cell cycle;generation of precursor metabolites and energy;macromolecule metabolic process;macromolecu…	catalytic activity;kinase activity;phosphotransferase activity, alcohol group as acceptor;protein kinase activity;transferase activity;transferase activity, transferring phosphorus-containing groups	cell part;cytoplasmic part;intracellular membrane-bounded organelle;intracellular organelle;intracellular part;membrane-bounded organelle;mitochondrion;organelle		FAST_1;FAST_2;RAP	Alternativesplicing;Completeproteome;Polymorphism;Referenceproteome		4.92e-09	0.174	0.228	9.84e-05	NaN	NaN	NaN	NaN	NaN	NaN	NaN	NaN	NaN	NaN	NaN	NaN	ENSG00000136270	ENST00000258770;ENST00000361278;ENST00000395655;ENST00000461363;ENST00000475893;ENST00000478532;ENST00000482285;ENST00000483615;ENST00000494076;ENST00000495078	ENSP00000258770;ENSP00000354992;ENSP00000379016;ENSP00000417071;ENSP00000417324;ENSP00000417743;ENSP00000417967;ENSP00000417974;ENSP00000418631;ENSP00000420597	A4D2L2;A4D2L3;C9IZN7;C9J347;C9J5A2;C9J618;C9J7P5;D3DVL5;D3DVL6;H7C4R5;O14710;Q53GI8;Q8NDM4;Q969Z0;Q9BUC6;Q9Y2F6
BAIAP2	Brain-specific angiogenesis inhibitor 1-associated protein 2	-0.437721	0	0	0	+				+	actin crosslink formation;actin cytoskeleton organization;actin filament bundle assembly;actin filament organization;actin filament-based process;anatomical structure development;anatomical structure morphogenesis;axonogenesis;biological regulation;cell part morphogenesis;cell projection assembly;cell projection morphogenesis;cell projection organization;cell surface receptor linked signaling pat…	binding;binding, bridging;cytoskeletal adaptor activity;cytoskeletal protein binding;proline-rich region binding;protein binding;protein binding, bridging;protein C-terminus binding	cell junction;cell part;cell projection;cytoplasm;cytoplasmic part;cytoskeleton;cytosol;filopodium;intracellular membrane-bounded organelle;intracellular non-membrane-bounded organelle;intracellular organelle;intracellular part;membrane;membrane-bounded organelle;neuron projection;non-membrane-bounded organelle;nucleus;organelle;plasma membrane;ruffle	Adherens junction;Regulation of actin cytoskeleton	IMD;SH3_2	3D-structure;Alternativesplicing;Cellprojection;Coiledcoil;Completeproteome;Cytoplasm;Cytoskeleton;Membrane;Phosphoprotein;Polymorphism;Referenceproteome;SH3domain		5.85e-08	0.132	0.162	0.00117141	NaN	NaN	NaN	NaN	NaN	NaN	NaN	NaN	NaN	NaN	NaN	NaN	ENSG00000175866	ENST00000321280;ENST00000321300;ENST00000416299;ENST00000428708;ENST00000435091;ENST00000571530;ENST00000572073;ENST00000572329;ENST00000572498;ENST00000572918;ENST00000573659;ENST00000573677;ENST00000574804;ENST00000575245;ENST00000575712;ENST00000575750;ENST00000575841;ENST00000575958;ENST00000575989;ENST00000576756	ENSP00000315685;ENSP00000316338;ENSP00000391837;ENSP00000401022;ENSP00000413069;ENSP00000458202;ENSP00000458440;ENSP00000458494;ENSP00000458522;ENSP00000458735;ENSP00000458964;ENSP00000459730;ENSP00000459787;ENSP00000460131;ENSP00000460344;ENSP00000460350;ENSP00000460492;ENSP00000461101;ENSP00000461144;ENSP00000461736	B4DWA1;E9PCF8;I3L0M4;I3L0Y9;I3L113;I3L125;I3L1C8;I3L2J6;I3L2M4;I3L327;I3L3C5;I3L3C6;I3L3J7;I3L4A3;I3L4C2;I3L526;O43858;Q53HB1;Q86WC1;Q8N5C0;Q96CR7;Q9UBR3;Q9UQ43;Q9UQB8
C11orf24	Uncharacterized protein C11orf24	-0.436365	0	0	0	+				+			cell part;integral to membrane;intrinsic to membrane;membrane part			Completeproteome;Glycoprotein;Membrane;Polymorphism;Referenceproteome;Signal;Transmembrane;Transmembranehelix		1.51e-11	0.047	0.108	3.03e-07	NaN	NaN	NaN	NaN	NaN	NaN	NaN	NaN	NaN	NaN	NaN	NaN	ENSG00000171067	ENST00000304271;ENST00000527280;ENST00000533310	ENSP00000307264;ENSP00000434144;ENSP00000436765	E9PI63;E9PRU5;Q96F05;Q9H2K4
ATP2A2	Sarcoplasmic/endoplasmic reticulum calcium ATPase 2	-0.435061	0	0	0	+				+	anatomical structure development;biological adhesion;biological regulation;blood coagulation;calcium ion homeostasis;calcium ion transport;cation homeostasis;cation transport;cell adhesion;cellular calcium ion homeostasis;cellular cation homeostasis;cellular chemical homeostasis;cellular divalent inorganic cation homeostasis;cellular homeostasis;cellular ion homeostasis;cellular metal ion homeost…	active transmembrane transporter activity;adenyl nucleotide binding;adenyl ribonucleotide binding;ATP binding;ATPase activity;ATPase activity, coupled;ATPase activity, coupled to movement of substances;ATPase activity, coupled to transmembrane movement of ions;ATPase activity, coupled to transmembrane movement of ions, phosphorylative mechanism;ATPase activity, coupled to transmembrane movement o…	cell part;cytoplasmic part;endoplasmic reticulum membrane;endoplasmic reticulum part;integral to membrane;integral to plasma membrane;intracellular organelle part;intracellular part;intrinsic to membrane;intrinsic to plasma membrane;membrane;membrane part;organelle membrane;organelle part;plasma membrane part;platelet dense tubular network membrane;sarcoplasmic reticulum membrane	Alzheimer's disease;Calcium signaling pathway;Pancreatic secretion	Cation_ATPase_C;Cation_ATPase_N;E1-E2_ATPase;Hydrolase	Alternativesplicing;ATP-binding;Calcium;Calciumtransport;Completeproteome;Diseasemutation;Endoplasmicreticulum;Epilepsy;Hydrolase;Iontransport;Isopeptidebond;Magnesium;Membrane;Metal-binding;Nitration;Nucleotide-binding;Phosphoprotein;Referenceproteome;Sarcoplasmicreticulum;Transmembrane;Transmembranehelix;Transport;Ublconjugation		3.43e-12	0.249	0.312	6.86e-08	NaN	NaN	NaN	NaN	NaN	NaN	NaN	NaN	NaN	NaN	NaN	NaN	ENSG00000174437	ENST00000308664;ENST00000377685;ENST00000539276;ENST00000548169;ENST00000552636;ENST00000553144	ENSP00000311186;ENSP00000366913;ENSP00000440045;ENSP00000447406;ENSP00000449454;ENSP00000450407	A0A0C4DH86;A6NDN7;B4DF05;F8W1Z7;H7C5W9;J3QSY6;P16614;P16615;Q86VJ2
PIEZO1	Piezo-type mechanosensitive ion channel component 1	-0.43113	0	0	0	+				+	biological regulation;cellular chemical homeostasis;cellular homeostasis;cellular ion homeostasis;cellular process;chemical homeostasis;detection of abiotic stimulus;detection of external stimulus;detection of mechanical stimulus;detection of stimulus;homeostatic process;ion homeostasis;positive regulation of biological process;positive regulation of cell adhesion;positive regulation of cell adhe…	cation channel activity;cation transmembrane transporter activity;channel activity;gated channel activity;ion channel activity;ion transmembrane transporter activity;mechanically gated channel activity;mechanically-gated ion channel activity;passive transmembrane transporter activity;substrate-specific channel activity;substrate-specific transmembrane transporter activity;substrate-specific trans…	cell part;cytoplasmic part;endoplasmic reticulum;endoplasmic reticulum membrane;endoplasmic reticulum part;endoplasmic reticulum-Golgi intermediate compartment membrane;integral to membrane;intracellular membrane-bounded organelle;intracellular organelle;intracellular organelle part;intracellular part;intrinsic to membrane;membrane;membrane part;membrane-bounded organelle;organelle;organelle memb…		DUF3595	Cellmembrane;Coiledcoil;Completeproteome;Endoplasmicreticulum;Glycoprotein;Ionchannel;Iontransport;Membrane;Phosphoprotein;Referenceproteome;Transmembrane;Transmembranehelix;Transport		2.98e-07	0.094	0.157	0.00596579	NaN	NaN	NaN	NaN	NaN	NaN	NaN	NaN	NaN	NaN	NaN	NaN	ENSG00000103335	ENST00000301015;ENST00000327397;ENST00000419505;ENST00000466823;ENST00000474606;ENST00000518793	ENSP00000301015;ENSP00000333704;ENSP00000406358;ENSP00000428673;ENSP00000456373;ENSP00000456680	A6NHT9;A7E2B7;E7EUT2;H0YB49;H3BRR7;H3BSF6;H7C2J5;Q0KKZ9;Q92508
ATAD3A	ATPase family AAA domain-containing protein 3A	-0.430521	0	0	0	+				+	biological regulation;cell growth;cellular process;growth;negative regulation of apoptosis;negative regulation of biological process;negative regulation of cell death;negative regulation of cellular process;negative regulation of programmed cell death;regulation of apoptosis;regulation of biological process;regulation of cell death;regulation of cellular process;regulation of programmed cell death	adenyl nucleotide binding;adenyl ribonucleotide binding;ATP binding;binding;catalytic activity;hydrolase activity;hydrolase activity, acting on acid anhydrides;hydrolase activity, acting on acid anhydrides, in phosphorus-containing anhydrides;nucleoside-triphosphatase activity;nucleotide binding;purine nucleotide binding;purine ribonucleoside triphosphate binding;purine ribonucleotide binding;pyr…	cell part;cytoplasmic part;integral to membrane;intracellular membrane-bounded organelle;intracellular non-membrane-bounded organelle;intracellular organelle;intracellular organelle part;intracellular part;intrinsic to membrane;membrane;membrane part;membrane-bounded organelle;mitochondrial inner membrane;mitochondrial membrane;mitochondrial nucleoid;mitochondrial part;mitochondrion;non-membrane-…		AAA;DUF3523	Acetylation;Alternativesplicing;ATP-binding;Coiledcoil;Completeproteome;Directproteinsequencing;Membrane;Mitochondrion;Mitochondrioninnermembrane;Mitochondrionnucleoid;Nucleotide-binding;Polymorphism;Referenceproteome;Transmembrane;Transmembranehelix		1.28e-08	0.117	0.184	0.000256722	NaN	NaN	NaN	NaN	NaN	NaN	NaN	NaN	NaN	NaN	NaN	NaN	ENSG00000197785	ENST00000339113;ENST00000378755;ENST00000378756;ENST00000400830;ENST00000536055	ENSP00000339421;ENSP00000368030;ENSP00000368031;ENSP00000383631;ENSP00000439290	A8MWZ0;B3KPB3;D2K8Q1;G3V1I6;H0Y2W2;Q5SV16;Q5SV23;Q8N275;Q96A50;Q9NVI7
SF1	Splicing factor 1	-0.42996	0	0	0	+				+	biological regulation;biosynthetic process;cell cycle process;cell differentiation;cellular biosynthetic process;cellular component assembly;cellular component assembly at cellular level;cellular component organization;cellular component organization at cellular level;cellular component organization or biogenesis;cellular component organization or biogenesis at cellular level;cellular development…	binding;cation binding;ion binding;metal ion binding;nucleic acid binding;protein binding transcription factor activity;RNA binding;transcription cofactor activity;transcription corepressor activity;transcription factor binding transcription factor activity;transition metal ion binding;zinc ion binding	cell part;cytoplasmic part;intracellular non-membrane-bounded organelle;intracellular organelle;intracellular organelle part;intracellular part;macromolecular complex;non-membrane-bounded organelle;nuclear part;organelle;organelle part;ribonucleoprotein complex;ribosome;spliceosomal complex		KH_1;zf-CCHC	3D-structure;Acetylation;Alternativesplicing;Completeproteome;Directproteinsequencing;Metal-binding;mRNAprocessing;mRNAsplicing;Nucleus;Phosphoprotein;Polymorphism;Referenceproteome;Repressor;RNA-binding;Spliceosome;Transcription;Transcriptionregulation;Zinc;Zinc-finger	Spliceosome	5.65e-08	0.242	0.282	0.00113124	NaN	NaN	NaN	NaN	NaN	NaN	NaN	NaN	NaN	NaN	NaN	NaN	ENSG00000168066	ENST00000227503;ENST00000334944;ENST00000377387;ENST00000377390;ENST00000377394;ENST00000413725;ENST00000413951;ENST00000432725;ENST00000433274;ENST00000443908;ENST00000448404;ENST00000486867;ENST00000626028	ENSP00000227503;ENSP00000334414;ENSP00000366604;ENSP00000366607;ENSP00000366611;ENSP00000388470;ENSP00000391198;ENSP00000395927;ENSP00000396793;ENSP00000406354;ENSP00000407962;ENSP00000419062;ENSP00000486693	B7Z1Q1;C9J792;C9JJE2;F8WEG7;F8WEV5;H7BZT1;H7C0N4;H7C561;Q14818;Q14819;Q15637;Q15913;Q8IY00;Q92744;Q92745;Q969H7;Q9BW01;Q9UEI0
WWC1	Protein KIBRA	-0.429592	0	0	0	+				+	biological regulation;biosynthetic process;cell migration;cell motility;cellular biosynthetic process;cellular component movement;cellular macromolecule biosynthetic process;cellular macromolecule metabolic process;cellular metabolic process;cellular nitrogen compound metabolic process;cellular process;cellular response to stimulus;hippo signaling cascade;intracellular signal transduction;locomot…	protein binding transcription factor activity;transcription coactivator activity;transcription cofactor activity;transcription factor binding transcription factor activity	cell part;cell projection membrane;cell projection part;cytoplasmic part;cytosol;Golgi apparatus;intracellular membrane-bounded organelle;intracellular organelle;intracellular part;leading edge membrane;macromolecular complex;membrane part;membrane-bounded organelle;nucleus;organelle;perinuclear region of cytoplasm;plasma membrane part;protein complex;ruffle membrane		WW	3D-structure;Activator;Alternativesplicing;Cellmembrane;Cellprojection;Coiledcoil;Completeproteome;Cytoplasm;Membrane;Nucleus;Phosphoprotein;Polymorphism;Referenceproteome;Repeat;Transcription;Transcriptionregulation		1.03e-11	0.081	0.157	2.07e-07	NaN	NaN	NaN	NaN	NaN	NaN	NaN	NaN	NaN	NaN	NaN	NaN	ENSG00000113645	ENST00000265293;ENST00000393895;ENST00000521089;ENST00000524038;ENST00000524228;ENST00000619752	ENSP00000265293;ENSP00000377473;ENSP00000427772;ENSP00000428084;ENSP00000429339;ENSP00000483898	A0A087X148;B4DK05;H0YAU4;H0YBE8;H3BLZ3;O94946;Q6MZX4;Q6Y2F8;Q7Z4G8;Q8IX03;Q8WVM4;Q9BT29
HCFC1R1	Host cell factor C1 regulator 1	-0.428998	0	0	0	+				+			cell part;cytoplasm;intracellular membrane-bounded organelle;intracellular organelle;intracellular part;membrane-bounded organelle;nucleus;organelle			Alternativesplicing;Completeproteome;Cytoplasm;Nucleus;Polymorphism;Referenceproteome		7.1e-08	0.083	0.124	0.00142112	NaN	NaN	NaN	NaN	NaN	NaN	NaN	NaN	NaN	NaN	NaN	NaN	ENSG00000103145	ENST00000248089;ENST00000354679;ENST00000572355;ENST00000573842;ENST00000574151;ENST00000574980	ENSP00000248089;ENSP00000346708;ENSP00000458628;ENSP00000458971;ENSP00000459178;ENSP00000460639	D3DUA7;I3L174;I3L1N5;J3KNY1;Q68EN7;Q9NWW0
ARF4	ADP-ribosylation factor 4	-0.428194	-0.338667	0	0	+	+			+	anatomical structure development;biological regulation;brain development;cell surface receptor linked signaling pathway;cellular process;cellular response to stimulus;developmental process;enzyme linked receptor protein signaling pathway;epidermal growth factor receptor signaling pathway;establishment of localization;establishment of protein localization;intracellular signal transduction;organ de…	binding;catalytic activity;GTP binding;GTPase activity;guanyl nucleotide binding;guanyl ribonucleotide binding;hydrolase activity;hydrolase activity, acting on acid anhydrides;hydrolase activity, acting on acid anhydrides, in phosphorus-containing anhydrides;nucleoside-triphosphatase activity;nucleotide binding;purine nucleotide binding;purine ribonucleoside triphosphate binding;purine ribonucleo…	cell part;cytoplasm;cytoplasmic part;Golgi apparatus;intracellular;intracellular membrane-bounded organelle;intracellular organelle;intracellular part;membrane;membrane-bounded organelle;organelle;plasma membrane		Arf	3D-structure;Completeproteome;ER-Golgitransport;Golgiapparatus;GTP-binding;Lipoprotein;Myristate;Nucleotide-binding;Polymorphism;Proteintransport;Referenceproteome;Transport		1.84e-08	0.13	0.191	0.000369206	2.29e-08	0.13	0.166	0.000459164	NaN	NaN	NaN	NaN	NaN	NaN	NaN	NaN	ENSG00000168374	ENST00000303436;ENST00000463880;ENST00000486310;ENST00000488156;ENST00000489843;ENST00000496292	ENSP00000306010;ENSP00000417501;ENSP00000418388;ENSP00000420254;ENSP00000420655;ENSP00000475828	B2R7J7;C9J6P1;C9JAK5;C9JPM4;F8WDB3;P18085;P21371;U3KQF2
GNB2	Guanine nucleotide-binding protein G(I)/G(S)/G(T) subunit beta-2	-0.42708	0.287594	0.349477	0.326477	+	+	+	+	+	biological regulation;cell communication;cell surface receptor linked signaling pathway;cell-cell signaling;cellular metabolic process;cellular process;cellular response to chemical stimulus;cellular response to endogenous stimulus;cellular response to glucagon stimulus;cellular response to hormone stimulus;cellular response to organic substance;cellular response to peptide hormone stimulus;cellu…	calcium channel regulator activity;catalytic activity;channel regulator activity;GTPase activity;hydrolase activity;hydrolase activity, acting on acid anhydrides;hydrolase activity, acting on acid anhydrides, in phosphorus-containing anhydrides;molecular transducer activity;nucleoside-triphosphatase activity;pyrophosphatase activity;signal transducer activity	cell body;cell part;cytoplasmic part;intracellular part;macromolecular complex;membrane;perinuclear region of cytoplasm;plasma membrane;protein complex	Chemokine signaling pathway	WD40	Acetylation;Completeproteome;Cytoplasm;Directproteinsequencing;Phosphoprotein;Referenceproteome;Repeat;Transducer;WDrepeat	GPR56-CD81-Galphaq/11-Gbeta complex	2.35e-09	0.204	0.258	4.71e-05	2.21e-19	0.204	0.097	4.43e-15	9.53e-21	0.204	0.093	1.91e-16	1.84e-11	0.204	0.114	3.68e-07	ENSG00000172354	ENST00000303210;ENST00000393924;ENST00000393926;ENST00000412215;ENST00000419828;ENST00000424361;ENST00000427895;ENST00000431068;ENST00000436220;ENST00000451587	ENSP00000305260;ENSP00000377501;ENSP00000377503;ENSP00000389391;ENSP00000390077;ENSP00000390543;ENSP00000399904;ENSP00000400286;ENSP00000401873;ENSP00000413219	B3KPU1;C9JIS1;C9JXA5;C9JZN1;E7EP32;P11016;P54312;P62879
CAPZB	F-actin-capping protein subunit beta	-0.426161	-0.374944	-0.291398	-0.351294	+	+	+	+	+	actin cytoskeleton organization;actin filament capping;actin filament-based process;biological regulation;blood coagulation;cell projection assembly;cell projection organization;cellular component assembly;cellular component assembly at cellular level;cellular component movement;cellular component organization;cellular component organization at cellular level;cellular component organization or bi…	actin binding;binding;cytoskeletal protein binding;protein binding	cell cortex part;cell part;cell projection;contractile fiber part;cortical cytoskeleton;cytoplasmic part;cytoskeletal part;cytoskeleton;cytosol;F-actin capping protein complex;intracellular non-membrane-bounded organelle;intracellular organelle;intracellular organelle part;intracellular part;lamellipodium;macromolecular complex;membrane;non-membrane-bounded organelle;organelle;organelle part;prot…		F_actin_cap_B	Acetylation;Actin-binding;Actincapping;Alternativesplicing;Completeproteome;Cytoplasm;Cytoskeleton;Directproteinsequencing;Phosphoprotein;Referenceproteome	Dynactin complex (DCTN1, DCTN2, DCTN3, DCTN4, DCTN6, CAPZA1, CAPZB, ACTR1A);RICH1/AMOT polarity complex, Flag-Rich1 precipitated	6.48e-10	0.153	0.174	1.3e-05	1.16e-14	0.153	0.18	2.33e-10	3.84e-10	0.153	0.169	7.7e-06	8.08e-11	0.153	0.202	1.62e-06	ENSG00000077549	ENST00000264202;ENST00000264203;ENST00000375142;ENST00000375144;ENST00000433834	ENSP00000264202;ENSP00000264203;ENSP00000364284;ENSP00000364286;ENSP00000401010	B1AK85;B1AK87;B1AK88;P47756;Q32Q68;Q5U0L4;Q8TB49;Q9NUC4
EMG1	Ribosomal RNA small subunit methyltransferase NEP1	-0.425648	-0.253763	0	0	+	+			+	cellular component biogenesis;cellular component biogenesis at cellular level;cellular component organization or biogenesis;cellular component organization or biogenesis at cellular level;cellular process;ribonucleoprotein complex biogenesis;ribosomal small subunit biogenesis	binding;catalytic activity;methyltransferase activity;nucleic acid binding;RNA binding;RNA methyltransferase activity;rRNA (pseudouridine) methyltransferase activity;rRNA binding;rRNA methyltransferase activity;S-adenosylmethionine-dependent methyltransferase activity;transferase activity;transferase activity, transferring one-carbon groups	cell part;cytoplasm;intracellular non-membrane-bounded organelle;intracellular organelle;intracellular organelle part;intracellular part;non-membrane-bounded organelle;nuclear part;nucleolus;organelle;organelle part	Ribosome biogenesis in eukaryotes	EMG1	Acetylation;Completeproteome;Directproteinsequencing;Diseasemutation;Methyltransferase;Nucleus;Polymorphism;Referenceproteome;Ribosomebiogenesis;RNA-binding;rRNA-binding;rRNAprocessing;S-adenosyl-L-methionine;Transferase		6.75e-09	0.191	0.257	0.000135159	1.77e-10	0.191	0.232	3.55e-06	NaN	NaN	NaN	NaN	NaN	NaN	NaN	NaN	ENSG00000126749	ENST00000539196;ENST00000599672	ENSP00000470560;ENSP00000479546	A0A087WVM7;O00675;O00726;Q92979
MCAM	Cell surface glycoprotein MUC18	-0.424527	0.402509	0.48209	0.487754	+	+	+	+	+	anatomical structure formation involved in morphogenesis;angiogenesis;angiogenesis involved in wound healing;biological adhesion;cell adhesion;cellular process;developmental process;glomerular filtration;multicellular organismal process;renal system process;system process;vascular wound healing		cell part;external side of plasma membrane;integral to membrane;intrinsic to membrane;membrane part;plasma membrane part		C2-set_2;ig;V-set	Alternativesplicing;Celladhesion;Completeproteome;Directproteinsequencing;Disulfidebond;Glycoprotein;Immunoglobulindomain;Membrane;Phosphoprotein;Polymorphism;Referenceproteome;Repeat;Signal;Transmembrane;Transmembranehelix		7.29e-10	0.141	0.231	1.46e-05	1.08e-17	0.141	0.054	2.15e-13	4.28e-28	0.141	0.04	8.58e-24	1.13e-18	0.141	0.052	2.26e-14	ENSG00000076706	ENST00000264036	ENSP00000264036	O95812;P43121;Q59E86;Q6PHR3;Q6ZTR2
HIF1A	Hypoxia-inducible factor 1-alpha	-0.423534	-0.340351	0	0	+	+			+	ameboidal cell migration;anatomical structure development;anatomical structure formation involved in morphogenesis;anatomical structure homeostasis;anatomical structure morphogenesis;angiogenesis;associative learning;axon cargo transport;axon transport of mitochondrion;B cell homeostasis;B-1 B cell homeostasis;behavior;biological regulation;biosynthetic process;body fluid secretion;carbohydrate h…	binding;DNA binding;heat shock protein binding;Hsp90 protein binding;molecular transducer activity;nucleic acid binding;nucleic acid binding transcription factor activity;protein binding;protein binding transcription factor activity;protein dimerization activity;protein heterodimerization activity;regulatory region DNA binding;regulatory region nucleic acid binding;RNA polymerase II core promoter…	cell part;cytoplasm;cytoplasmic part;cytosol;intracellular non-membrane-bounded organelle;intracellular organelle;intracellular organelle part;intracellular part;macromolecular complex;non-membrane-bounded organelle;nuclear part;nucleolus;nucleoplasm part;organelle;organelle part;protein complex;transcription factor complex	mTOR signaling pathway;Pathways in cancer;Renal cell carcinoma	HIF-1;HIF-1a_CTAD;PAS;PAS_3	3D-structure;Activator;Alternativesplicing;Completeproteome;Cytoplasm;Directproteinsequencing;DNA-binding;Hydroxylation;Isopeptidebond;Nucleus;Phosphoprotein;Polymorphism;Referenceproteome;Repeat;S-nitrosylation;Transcription;Transcriptionregulation;Ublconjugation	ARNT-HIF1A complex;HIF1A-OS9-EGLN1 complex;HIF1A-OS9-EGLN3 complex;VEGF transcriptional complex;VHL-TBP1-HIF1A complex	2.25e-15	0.421	0.499	4.51e-11	6.92e-17	0.421	0.48	1.39e-12	NaN	NaN	NaN	NaN	NaN	NaN	NaN	NaN	ENSG00000100644	ENST00000323441;ENST00000337138;ENST00000394997;ENST00000539097;ENST00000557538	ENSP00000323326;ENSP00000338018;ENSP00000378446;ENSP00000437955;ENSP00000451696	A8MYV6;C0LZJ3;F8W9L0;Q16665;Q53XP6;Q96PT9;Q9UPB1
MGEA5	Protein O-GlcNAcase	-0.423003	0	0	0	+				+	2'-deoxyribonucleotide metabolic process;aging;alcohol metabolic process;amino sugar metabolic process;biological regulation;carbohydrate metabolic process;catabolic process;cell death;cellular carbohydrate metabolic process;cellular macromolecule metabolic process;cellular metabolic process;cellular nitrogen compound metabolic process;cellular process;dATP metabolic process;death;deoxyribonucleo…	acetyltransferase activity;catalytic activity;hexosaminidase activity;histone acetyltransferase activity;hyalurononglucosaminidase activity;hydrolase activity;hydrolase activity, acting on glycosyl bonds;hydrolase activity, hydrolyzing O-glycosyl compounds;lysine N-acetyltransferase activity;N-acetyltransferase activity;N-acyltransferase activity;transferase activity;transferase activity, transfe…	cell part;cytoplasm;intracellular membrane-bounded organelle;intracellular organelle;intracellular part;membrane-bounded organelle;nucleus;organelle		NAGidase	Acyltransferase;Alternativesplicing;Completeproteome;Cytoplasm;Disulfidebond;Glycosidase;Hydrolase;Multifunctionalenzyme;Nucleus;Phosphoprotein;Polymorphism;Referenceproteome;Transferase		2.18e-10	0.26	0.327	4.37e-06	NaN	NaN	NaN	NaN	NaN	NaN	NaN	NaN	NaN	NaN	NaN	NaN	ENSG00000198408	ENST00000357797;ENST00000361464;ENST00000370094;ENST00000429860;ENST00000439817	ENSP00000350445;ENSP00000354850;ENSP00000359112;ENSP00000409973;ENSP00000414235	B7WPB9;D3DR79;E9PGF9;H7C3X0;O60502;O75166;Q86WV0;Q8IV98;Q9BVA5;Q9HAR0
CTSZ	Cathepsin Z	-0.422353	0	0.419326	0.33059	+		+	+	+	anatomical structure morphogenesis;angiotensin maturation;biological regulation;branching morphogenesis of a tube;cellular macromolecule metabolic process;cellular metabolic process;cellular process;cellular protein metabolic process;developmental process;epithelial tube branching involved in lung morphogenesis;epithelial tube morphogenesis;hormone metabolic process;macromolecule metabolic proces…	catalytic activity;cysteine-type peptidase activity;hydrolase activity;peptidase activity;peptidase activity, acting on L-amino acid peptides	cell part;cytoplasmic part;endoplasmic reticulum;extracellular region part;extracellular space;intracellular membrane-bounded organelle;intracellular organelle;intracellular part;lysosome;lytic vacuole;membrane;membrane-bounded organelle;organelle;plasma membrane;vacuole	Lysosome	Peptidase_C1	3D-structure;Completeproteome;Disulfidebond;Glycoprotein;Hydrolase;Lysosome;Polymorphism;Protease;Referenceproteome;Signal;Thiolprotease;Zymogen		4.05e-06	0.139	0.189	0.0811383	NaN	NaN	NaN	NaN	3.19e-20	0.139	0.052	6.38e-16	7.9e-11	0.139	0.067	1.58e-06	ENSG00000101160	ENST00000217131	ENSP00000217131	B2RC40;O75331;Q9UBR2;Q9UQV5;Q9UQV6
NME1	Nucleoside diphosphate kinase A	-0.422284	-0.556469	-0.64803	-0.515169	+	+	+	+	+	anatomical structure development;biological regulation;biosynthetic process;body fluid secretion;carbohydrate homeostasis;cellular biosynthetic process;cellular chemical homeostasis;cellular component organization;cellular component organization or biogenesis;cellular glucose homeostasis;cellular homeostasis;cellular membrane organization;cellular metabolic process;cellular nitrogen compound bios…	adenyl nucleotide binding;adenyl ribonucleotide binding;ATP binding;binding;catalytic activity;cation binding;deoxyribonuclease activity;DNA binding;GTP binding;guanyl nucleotide binding;guanyl ribonucleotide binding;hydrolase activity;hydrolase activity, acting on ester bonds;ion binding;kinase activity;magnesium ion binding;metal ion binding;nuclease activity;nucleic acid binding;nucleobase-con…	cell part;centrosome;cytoplasm;cytoplasmic part;cytoskeletal part;cytosol;intracellular membrane-bounded organelle;intracellular non-membrane-bounded organelle;intracellular organelle;intracellular organelle part;intracellular part;membrane;membrane-bounded organelle;microtubule organizing center;mitochondrion;non-membrane-bounded organelle;nucleus;organelle;organelle part;perinuclear region of c…	Purine metabolism;Pyrimidine metabolism	NDK	3D-structure;Acetylation;Alternativesplicing;ATP-binding;Completeproteome;Cytoplasm;Differentiation;Directproteinsequencing;Endocytosis;Isopeptidebond;Kinase;Magnesium;Metal-binding;Neurogenesis;Nucleotide-binding;Nucleotidemetabolism;Nucleus;Polymorphism;Referenceproteome;Transferase;Ublconjugation	NDPKA-AMPKalpha1 complex;Prune/Nm23-H1 complex	5.4e-12	0.307	0.388	1.08e-07	2.92e-36	0.307	0.423	5.84e-32	1.83e-52	0.307	0.453	3.66e-48	3.08e-30	0.307	0.451	6.16e-26	ENSG00000239672	ENST00000013034;ENST00000336097;ENST00000393196;ENST00000456492;ENST00000475573;ENST00000480143;ENST00000511355	ENSP00000013034;ENSP00000337060;ENSP00000376892;ENSP00000387682;ENSP00000428553;ENSP00000429318;ENSP00000435498	C9K028;E5RHP0;E7ERL0;P15531;Q6FGK3;Q86XQ2;Q9UDJ6
ERCC2	TFIIH basal transcription factor complex helicase XPD subunit	-0.421822	0	0	0	+				+	aging;anatomical structure development;anatomical structure formation involved in morphogenesis;anatomical structure maturation;apoptosis;biological regulation;biomineral tissue development;biosynthetic process;bone mineralization;catabolic process;cell cycle checkpoint;cell death;cell differentiation;cell division;cell maturation;cell proliferation;cellular biosynthetic process;cellular cataboli…	4 iron, 4 sulfur cluster binding;5'-3' DNA helicase activity;adenyl nucleotide binding;adenyl ribonucleotide binding;ATP binding;ATPase activity;ATPase activity, coupled;ATP-dependent DNA helicase activity;ATP-dependent helicase activity;binding;catalytic activity;cation binding;DNA binding;DNA helicase activity;DNA-dependent ATPase activity;helicase activity;hydrolase activity;hydrolase activity…	cell part;cytoplasm;cytoskeletal part;holo TFIIH complex;intracellular membrane-bounded organelle;intracellular organelle;intracellular organelle part;intracellular part;macromolecular complex;membrane-bounded organelle;MMXD complex;nuclear part;nucleoplasm part;nucleus;organelle;organelle part;protein complex;SSL2-core TFIIH complex;transcription factor complex	Basal transcription factors;Nucleotide excision repair	DEAD_2;DUF1227;Helicase_C_2	4Fe-4S;Alternativesplicing;ATP-binding;Cataract;Chromosomepartition;Cockaynesyndrome;Completeproteome;Cytoplasm;Cytoskeleton;Deafness;Diseasemutation;DNA-binding;DNAdamage;DNArepair;Dwarfism;Helicase;Host-virusinteraction;Hydrolase;Ichthyosis;Iron;Iron-sulfur;Magnesium;Metal-binding;Nucleotide-binding;Nucleus;Polymorphism;Referenceproteome;Transcription;Transcriptionregulation;Ublconjugation;Xero…	BRCA1-RNA polymerase II complex;CAK-ERCC2 complex;ERCC2/CAK complex;RNA polymerase II holoenzyme complex;TFIIH transcription factor complex;TFIIH transcription factor complex (ERCC2, ERCC3, GTF2H1, CDK7, CCNH, GTF2H2)	3.01e-08	0.098	0.162	0.00060287	NaN	NaN	NaN	NaN	NaN	NaN	NaN	NaN	NaN	NaN	NaN	NaN	ENSG00000104884	ENST00000391941;ENST00000391944;ENST00000391945;ENST00000485403;ENST00000586131;ENST00000586856;ENST00000587376;ENST00000591309	ENSP00000375805;ENSP00000375808;ENSP00000375809;ENSP00000431229;ENSP00000464887;ENSP00000465207;ENSP00000465593;ENSP00000466998	A8MX75;B4E0F6;E7EVE9;K7EIT8;K7EKF3;K7ENL1;P18074;Q2TB78;Q2YDY2;Q7KZU6;Q8N721
PRDX1	Peroxiredoxin-1	-0.421777	-0.477856	-0.743261	-0.603058	+	+	+	+	+	anatomical structure development;biological regulation;catabolic process;cell killing;cell proliferation;cellular catabolic process;cellular metabolic process;cellular process;cellular response to chemical stimulus;cellular response to hydrogen peroxide;cellular response to oxidative stress;cellular response to oxygen radical;cellular response to reactive oxygen species;cellular response to stimu…	antioxidant activity;binding;catalytic activity;cation binding;heme binding;ion binding;iron ion binding;metal ion binding;oxidoreductase activity;oxidoreductase activity, acting on paired donors, with incorporation or reduction of molecular oxygen;oxidoreductase activity, acting on peroxide as acceptor;peroxidase activity;peroxiredoxin activity;tetrapyrrole binding;thioredoxin peroxidase activit…	cell part;chromatin;chromosomal part;cytoplasmic membrane-bounded vesicle;cytoplasmic part;cytoplasmic vesicle;cytosol;euchromatin;intracellular membrane-bounded organelle;intracellular non-membrane-bounded organelle;intracellular organelle;intracellular organelle lumen;intracellular organelle part;intracellular part;melanosome;membrane-bounded organelle;membrane-bounded vesicle;membrane-enclosed…	Peroxisome	1-cysPrx_C;AhpC-TSA	3D-structure;Acetylation;Antioxidant;Completeproteome;Cytoplasm;Directproteinsequencing;Disulfidebond;Oxidoreductase;Peroxidase;Phosphoprotein;Polymorphism;Redox-activecenter;Referenceproteome	Sulphiredoxin-peroxiredoxin complex	1.17e-13	0.323	0.412	2.35e-09	1.34e-23	0.323	0.418	2.68e-19	1.42e-71	0.323	0.497	2.84e-67	1.35e-39	0.323	0.481	2.7e-35	ENSG00000117450	ENST00000262746;ENST00000319248;ENST00000372079;ENST00000424390;ENST00000447184	ENSP00000262746;ENSP00000361150;ENSP00000361152;ENSP00000389047;ENSP00000407034	A0A0A0MRQ5;A0A0A0MSI0;B5BU26;D3DPZ8;P35703;Q06830;Q2V576;Q5T154;Q5T155
PVRL2	Nectin-2	-0.420723	0	0	0	+				+	acrosome assembly;adherens junction organization;adhesion to other organism involved in symbiotic interaction;adhesion to symbiont;anatomical structure development;anatomical structure formation involved in morphogenesis;anatomical structure morphogenesis;biological adhesion;biological regulation;cell adhesion;cell development;cell junction assembly;cell junction organization;cell part morphogene…	coreceptor activity;molecular transducer activity;receptor activity;signal transducer activity;signaling receptor activity	adherens junction;anchoring junction;cell junction;cell part;cell surface;cell-cell adherens junction;cell-cell junction;integral to membrane;intrinsic to membrane;membrane;membrane part;plasma membrane;zonula adherens	Adherens junction;Cell adhesion molecules (CAMs)	C2-set_2;ig;V-set	3D-structure;Alternativesplicing;Celladhesion;Cellmembrane;Completeproteome;Disulfidebond;Glycoprotein;Hostcellreceptorforvirusentry;Host-virusinteraction;Immunoglobulindomain;Membrane;Phosphoprotein;Receptor;Referenceproteome;Repeat;Signal;Transmembrane;Transmembranehelix		1.85e-09	0.086	0.153	3.7e-05	NaN	NaN	NaN	NaN	NaN	NaN	NaN	NaN	NaN	NaN	NaN	NaN	ENSG00000130202	ENST00000252483;ENST00000252485;ENST00000585601;ENST00000591581;ENST00000592018	ENSP00000252483;ENSP00000252485;ENSP00000465511;ENSP00000465587;ENSP00000468305	A8K5L5;K7EK87;K7EKE8;K7ERL3;O75455;Q6IBI6;Q92692;Q96J29
SNRPA	U1 small nuclear ribonucleoprotein A	-0.420388	0	0	0	+				+	cellular macromolecule metabolic process;cellular metabolic process;cellular nitrogen compound metabolic process;cellular process;macromolecule metabolic process;metabolic process;mRNA metabolic process;mRNA processing;nitrogen compound metabolic process;nuclear mRNA splicing, via spliceosome;nucleic acid metabolic process;nucleobase-containing compound metabolic process;primary metabolic process…	binding;nucleic acid binding;nucleotide binding;RNA binding;snRNA binding	cell part;intracellular organelle part;intracellular part;macromolecular complex;nuclear part;nucleoplasm;organelle part;ribonucleoprotein complex;spliceosomal complex	Spliceosome	RRM_1	3D-structure;Acetylation;Completeproteome;Directproteinsequencing;mRNAprocessing;mRNAsplicing;Nucleus;Phosphoprotein;Referenceproteome;Repeat;Ribonucleoprotein;RNA-binding;Spliceosome	CDC5L complex;SMN complex;snRNP-free U1A (SF-A) complex;Spliceosome	6.63e-09	0.116	0.182	0.000132711	NaN	NaN	NaN	NaN	NaN	NaN	NaN	NaN	NaN	NaN	NaN	NaN	ENSG00000077312	ENST00000243563;ENST00000597353;ENST00000599362;ENST00000600456;ENST00000601253;ENST00000601393;ENST00000601545	ENSP00000243563;ENSP00000469224;ENSP00000470534;ENSP00000471230;ENSP00000472258;ENSP00000472355;ENSP00000472449	M0QXK2;M0QZG7;M0R0G9;M0R221;M0R268;M0R2B8;P09012
HMGA1	High mobility group protein HMG-I/HMG-Y	-0.419304	0	0.267215	0.254564	+		+		+	aging;base-excision repair;biological regulation;biosynthetic process;cell aging;cellular biosynthetic process;cellular component assembly;cellular component assembly at cellular level;cellular component disassembly;cellular component disassembly at cellular level;cellular component organization;cellular component organization at cellular level;cellular component organization or biogenesis;cellul…	5'-deoxyribose-5-phosphate lyase activity;AT DNA binding;binding;carbon-oxygen lyase activity;catalytic activity;DNA binding;DNA-(apurinic or apyrimidinic site) lyase activity;hormone receptor binding;ligand-dependent nuclear receptor transcription coactivator activity;lyase activity;nuclear hormone receptor binding;nucleic acid binding;nucleic acid binding transcription factor activity;peroxisom…	cell part;chromatin;chromosomal part;cytoplasmic part;cytosol;heterochromatin;intracellular organelle part;intracellular part;macromolecular complex;nuclear part;nucleoplasm part;organelle part;protein complex;senescence-associated heterochromatin focus;transcription factor complex		AT_hook	3D-structure;Acetylation;Alternativesplicing;Chromosomalrearrangement;Chromosome;Completeproteome;Directproteinsequencing;DNA-binding;Host-virusinteraction;Methylation;Nucleus;Phosphoprotein;Referenceproteome;Repeat;Transcription;Transcriptionregulation		5.35e-08	0.21	0.267	0.00107233	NaN	NaN	NaN	NaN	1.17e-09	0.21	0.128	2.34e-05	2.01e-05	0.21	0.146	0.402739	ENSG00000137309	ENST00000311487;ENST00000347617;ENST00000374116;ENST00000401473;ENST00000447654	ENSP00000288245;ENSP00000308227;ENSP00000363230;ENSP00000385693;ENSP00000399888	P10910;P17096;Q5T6U9;Q9UKB0
PES1	Pescadillo homolog	-0.418961	0	0	0	+				+	biological regulation;cell proliferation;cellular component organization;cellular component organization at cellular level;cellular component organization or biogenesis;cellular component organization or biogenesis at cellular level;cellular localization;cellular macromolecule localization;cellular macromolecule metabolic process;cellular metabolic process;cellular nitrogen compound metabolic pro…		cell part;chromosome;condensed chromosome;intracellular non-membrane-bounded organelle;intracellular organelle;intracellular organelle part;intracellular part;macromolecular complex;non-membrane-bounded organelle;nuclear part;nucleolar part;nucleolus;nucleoplasm;organelle;organelle part;PeBoW complex;preribosome;preribosome, large subunit precursor;protein complex;ribonucleoprotein complex		BRCT;Pescadillo_N	3D-structure;Acetylation;Alternativesplicing;Chromosome;Completeproteome;Nucleus;Polymorphism;Referenceproteome;Ribosomebiogenesis;rRNAprocessing;Ublconjugation		1.06e-08	0.14	0.197	0.000212176	NaN	NaN	NaN	NaN	NaN	NaN	NaN	NaN	NaN	NaN	NaN	NaN	ENSG00000100029	ENST00000335214;ENST00000354694;ENST00000402281;ENST00000402284;ENST00000405677;ENST00000406208;ENST00000441668	ENSP00000334612;ENSP00000346725;ENSP00000384252;ENSP00000384366;ENSP00000384777;ENSP00000385654;ENSP00000404234	B3KXD6;B5MCF9;H7BYY8;H7C267;O00541;Q6IC29
NAA50	N-alpha-acetyltransferase 50	-0.418771	-0.272067	0	0	+	+			+	cellular macromolecule metabolic process;cellular metabolic process;cellular process;cellular protein metabolic process;macromolecule metabolic process;macromolecule modification;metabolic process;N-terminal protein amino acid acetylation;N-terminal protein amino acid modification;primary metabolic process;protein acetylation;protein acylation;protein metabolic process;protein modification process	acetyltransferase activity;catalytic activity;N-acetyltransferase activity;N-acyltransferase activity;transferase activity;transferase activity, transferring acyl groups;transferase activity, transferring acyl groups other than amino-acyl groups	cell part;cytoplasm;intracellular part		Acetyltransf_1	3D-structure;Acetylation;Acyltransferase;Alternativesplicing;Completeproteome;Cytoplasm;Phosphoprotein;Referenceproteome;Transferase		2.83e-10	0.18	0.233	5.67e-06	2.03e-09	0.18	0.204	4.06e-05	NaN	NaN	NaN	NaN	NaN	NaN	NaN	NaN	ENSG00000121579	ENST00000240922;ENST00000477813;ENST00000478020;ENST00000481432;ENST00000493454;ENST00000493900;ENST00000497255;ENST00000497525;ENST00000616174;ENST00000630058	ENSP00000240922;ENSP00000417110;ENSP00000417488;ENSP00000417837;ENSP00000418323;ENSP00000418473;ENSP00000418490;ENSP00000419729;ENSP00000480264;ENSP00000486244	A0A087WWJ2;A0A0D9SF32;B0AZT5;C9J5D1;C9J5J3;C9JZU6;D3DN74;E7EQ69;F8WCK0;Q68DQ1;Q9GZZ1
PPP1R14B	Protein phosphatase 1 regulatory subunit 14B	-0.417884	0	0	0	+				+	biological regulation;regulation of biological process;regulation of cellular metabolic process;regulation of cellular process;regulation of metabolic process;regulation of phosphate metabolic process;regulation of phosphorus metabolic process;regulation of phosphorylation	enzyme inhibitor activity;enzyme regulator activity;phosphatase inhibitor activity;phosphatase regulator activity;protein phosphatase inhibitor activity;protein phosphatase regulator activity	cell part;cytoplasm;intracellular part		PP1_inhibitor	Acetylation;Coiledcoil;Completeproteome;Cytoplasm;Phosphoprotein;Proteinphosphataseinhibitor;Referenceproteome		4.09e-07	0.093	0.15	0.0081984	NaN	NaN	NaN	NaN	NaN	NaN	NaN	NaN	NaN	NaN	NaN	NaN	ENSG00000173457	ENST00000309318;ENST00000392210;ENST00000542235	ENSP00000310117;ENSP00000439333;ENSP00000441067	F5GXC4;F5H2U0;Q504S7;Q7KZD7;Q96C90
RIC8A	Synembryn-A	-0.416658	0	0	0	+				+	ameboidal cell migration;anatomical structure development;associative learning;basement membrane organization;behavior;biological adhesion;biological regulation;cAMP-mediated signaling;cell adhesion;cell migration;cell migration involved in gastrulation;cell motility;cell surface receptor linked signaling pathway;cell-cell adhesion;cell-cell adhesion involved in gastrulation;cellular component mo…	enzyme regulator activity;GTPase regulator activity;guanyl-nucleotide exchange factor activity;nucleoside-triphosphatase regulator activity	cell part;cytoplasm;intracellular part;membrane;plasma membrane		Ric8	Alternativesplicing;Cellmembrane;Completeproteome;Cytoplasm;Guanine-nucleotidereleasingfactor;Membrane;Phosphoprotein;Referenceproteome		1.43e-08	0.104	0.14	0.000286045	NaN	NaN	NaN	NaN	NaN	NaN	NaN	NaN	NaN	NaN	NaN	NaN	ENSG00000177963	ENST00000325207;ENST00000524854;ENST00000526104;ENST00000526982;ENST00000527468;ENST00000527696;ENST00000527728;ENST00000528357;ENST00000529275;ENST00000530889;ENST00000626818	ENSP00000325941;ENSP00000431163;ENSP00000432008;ENSP00000433009;ENSP00000433968;ENSP00000434833;ENSP00000434896;ENSP00000435167;ENSP00000436192;ENSP00000436610;ENSP00000487470	E9PI04;E9PLE5;E9PMP0;E9PSI0;H0YC88;H0YE35;H0YEN0;Q0P508;Q2T9J1;Q7Z352;Q96EZ1;Q96SZ2;Q9H064;Q9H5H3;Q9H9E7;Q9NPQ8
CBX6	Chromobox protein homolog 6	-0.416009	0	0	0	+				+	biological regulation;biosynthetic process;cellular biosynthetic process;cellular component organization;cellular component organization at cellular level;cellular component organization or biogenesis;cellular component organization or biogenesis at cellular level;cellular macromolecule biosynthetic process;cellular macromolecule metabolic process;cellular metabolic process;cellular nitrogen comp…	binding;nucleic acid binding;RNA binding;single-stranded RNA binding	cell part;chromatin;chromosomal part;heterochromatin;intracellular membrane-bounded organelle;intracellular organelle;intracellular organelle part;intracellular part;macromolecular complex;membrane-bounded organelle;nuclear part;nucleus;organelle;organelle part;PcG protein complex;protein complex		Chromo	3D-structure;Chromatinregulator;Completeproteome;Nucleus;Referenceproteome;Repressor;Transcription;Transcriptionregulation		2.46e-08	0.084	0.143	0.000493503	NaN	NaN	NaN	NaN	NaN	NaN	NaN	NaN	NaN	NaN	NaN	NaN	ENSG00000183741	ENST00000216083;ENST00000407418	ENSP00000216083;ENSP00000384490	A8KAH0;B0QXZ6;O95503;Q96EM5
MGST1	Microsomal glutathione S-transferase 1	-0.41455	-0.260772	-0.359316	-0.258535	+	+	+	+	+	amine metabolic process;carboxylic acid metabolic process;cell differentiation;cellular amine metabolic process;cellular amino acid metabolic process;cellular component assembly;cellular component organization;cellular component organization or biogenesis;cellular developmental process;cellular ketone metabolic process;cellular metabolic process;cellular modified amino acid metabolic process;cell…	amine binding;amino acid binding;antioxidant activity;binding;carboxylic acid binding;catalytic activity;glutathione binding;glutathione peroxidase activity;glutathione transferase activity;modified amino acid binding;oxidoreductase activity;oxidoreductase activity, acting on peroxide as acceptor;peptide binding;peroxidase activity;transferase activity;transferase activity, transferring alkyl or …	apical part of cell;cell part;cytoplasmic part;endoplasmic reticulum;endoplasmic reticulum membrane;endoplasmic reticulum part;integral to membrane;intracellular membrane-bounded organelle;intracellular organelle;intracellular organelle part;intracellular part;intrinsic to membrane;membrane;membrane part;membrane-bounded organelle;microbody;microbody membrane;microbody part;mitochondrial inner me…	Drug metabolism - cytochrome P450;Glutathione metabolism;Metabolism of xenobiotics by cytochrome P450	MAPEG	Acetylation;Alternativesplicing;Completeproteome;Endoplasmicreticulum;Membrane;Microsome;Mitochondrion;Mitochondrionoutermembrane;Nitration;Referenceproteome;Transferase;Transmembrane;Transmembranehelix		2.59e-08	0.305	0.364	0.000518787	5.79e-12	0.305	0.345	1.16e-07	2.2e-19	0.305	0.385	4.4e-15	5.83e-11	0.305	0.38	1.17e-06	ENSG00000008394	ENST00000010404;ENST00000396207;ENST00000396209;ENST00000396210;ENST00000535309;ENST00000536371;ENST00000538885;ENST00000540056;ENST00000540126;ENST00000543076	ENSP00000010404;ENSP00000379510;ENSP00000379512;ENSP00000379513;ENSP00000437988;ENSP00000438308;ENSP00000440443;ENSP00000442557;ENSP00000442767;ENSP00000442970	A8K533;F5GX73;F5H613;F5H6X2;F5H760;F5H7F6;G5EA53;P10620
PTP4A1	Protein tyrosine phosphatase type IVA 1	-0.414304	0	0	0	+				+	biological regulation;cell cycle;cellular process;developmental process;multicellular organismal development;multicellular organismal process;positive regulation of biological process;positive regulation of cell migration;positive regulation of cell motility;positive regulation of cellular component movement;positive regulation of cellular process;positive regulation of locomotion;regulation of b…	catalytic activity;hydrolase activity;hydrolase activity, acting on ester bonds;phosphatase activity;phosphoprotein phosphatase activity;phosphoric ester hydrolase activity;protein tyrosine phosphatase activity	cell part;cytoplasm;cytoplasmic part;cytoskeletal part;early endosome;endoplasmic reticulum;endosome;internal side of plasma membrane;intracellular membrane-bounded organelle;intracellular non-membrane-bounded organelle;intracellular organelle;intracellular organelle part;intracellular part;membrane part;membrane-bounded organelle;non-membrane-bounded organelle;organelle;organelle part;plasma mem…		Y_phosphatase	3D-structure;Cellcycle;Cellmembrane;Completeproteome;Cytoplasm;Cytoskeleton;Developmentalprotein;Disulfidebond;Endoplasmicreticulum;Endosome;Hydrolase;Lipoprotein;Membrane;Methylation;Prenylation;Proteinphosphatase;Referenceproteome		3.91e-12	0.248	0.331	7.83e-08	NaN	NaN	NaN	NaN	NaN	NaN	NaN	NaN	NaN	NaN	NaN	NaN	ENSG00000112245	ENST00000370651;ENST00000578299;ENST00000626021;ENST00000627002	ENSP00000359685;ENSP00000462406;ENSP00000485687;ENSP00000487586	A0A0D9SGK2;B2R6C8;J3KSB4;O00648;Q49A54;Q93096
TPRG1L	Tumor protein p63-regulated gene 1-like protein	-0.413075	0	0	0	+				+			cell junction;cell part;clathrin-coated vesicle;coated vesicle;cytoplasmic membrane-bounded vesicle;cytoplasmic part;cytoplasmic vesicle;intracellular membrane-bounded organelle;intracellular organelle;intracellular part;membrane-bounded organelle;membrane-bounded vesicle;organelle;synapse part;synaptic vesicle;vesicle		hSac2	Alternativesplicing;Celljunction;Completeproteome;Cytoplasmicvesicle;Phosphoprotein;Referenceproteome;Synapse		4.42e-06	0.092	0.124	0.0885316	NaN	NaN	NaN	NaN	NaN	NaN	NaN	NaN	NaN	NaN	NaN	NaN	ENSG00000158109	ENST00000344579;ENST00000378344	ENSP00000339714;ENSP00000367595	A8K1K4;Q5T0D9;Q8WV04
TEAD1	Transcriptional enhancer factor TEF-1	-0.412895	0	0	0	+				+	anatomical structure development;anatomical structure morphogenesis;biological regulation;biosynthetic process;cellular biosynthetic process;cellular macromolecule metabolic process;cellular metabolic process;cellular nitrogen compound metabolic process;cellular process;cellular response to stimulus;developmental process;embryonic heart tube morphogenesis;embryonic morphogenesis;embryonic organ d…	binding;DNA binding;nucleic acid binding;nucleic acid binding transcription factor activity;sequence-specific DNA binding transcription factor activity	cell part;intracellular membrane-bounded organelle;intracellular organelle;intracellular organelle part;intracellular part;membrane-bounded organelle;nuclear part;nucleoplasm;nucleus;organelle;organelle part		TEA	3D-structure;Acetylation;Activator;Completeproteome;Directproteinsequencing;Diseasemutation;DNA-binding;Nucleus;Referenceproteome;Transcription;Transcriptionregulation		5.46e-10	0.235	0.287	1.09e-05	NaN	NaN	NaN	NaN	NaN	NaN	NaN	NaN	NaN	NaN	NaN	NaN	ENSG00000187079	ENST00000334310;ENST00000361985;ENST00000526600;ENST00000527376;ENST00000527575;ENST00000527636	ENSP00000334754;ENSP00000354588;ENSP00000432587;ENSP00000435233;ENSP00000435393;ENSP00000435977	A4FUP2;E7EV65;E9PKB7;H0YCZ6;H0YE88;H0YEJ9;J3KP52;P28347
SERPINH1	Serpin H1	-0.412881	0	-0.328485	-0.399318	+		+	+	+	biological regulation;biosynthetic process;cellular component organization;cellular component organization at cellular level;cellular component organization or biogenesis;cellular component organization or biogenesis at cellular level;cellular process;collagen biosynthetic process;collagen fibril organization;collagen metabolic process;extracellular matrix organization;extracellular structure org…	binding;collagen binding;endopeptidase inhibitor activity;endopeptidase regulator activity;enzyme inhibitor activity;enzyme regulator activity;peptidase inhibitor activity;peptidase regulator activity;protein binding;serine-type endopeptidase inhibitor activity	cell part;cytoplasm;cytoplasmic part;endoplasmic reticulum;endoplasmic reticulum lumen;endoplasmic reticulum part;endoplasmic reticulum-Golgi intermediate compartment;intracellular membrane-bounded organelle;intracellular organelle;intracellular organelle lumen;intracellular organelle part;intracellular part;membrane-bounded organelle;membrane-enclosed lumen;organelle;organelle lumen;organelle pa…		Serpin	Chaperone;Completeproteome;Endoplasmicreticulum;Glycoprotein;Osteogenesisimperfecta;Polymorphism;Referenceproteome;Signal;Stressresponse		2.24e-08	0.147	0.19	0.000448201	NaN	NaN	NaN	NaN	8.14e-12	0.147	0.165	1.63e-07	5.93e-12	0.147	0.209	1.19e-07	ENSG00000149257	ENST00000358171;ENST00000524558;ENST00000525492;ENST00000525611;ENST00000525876;ENST00000526242;ENST00000526397;ENST00000526638;ENST00000528760;ENST00000528990;ENST00000529643;ENST00000530284;ENST00000532356;ENST00000533449;ENST00000533603	ENSP00000350894;ENSP00000431384;ENSP00000431827;ENSP00000432007;ENSP00000433532;ENSP00000434412;ENSP00000434482;ENSP00000434657;ENSP00000434964;ENSP00000435452;ENSP00000435936;ENSP00000436040;ENSP00000436305;ENSP00000436306;ENSP00000437108	B3KVJ3;E9PIG2;E9PJH8;E9PK86;E9PKH2;E9PLA6;E9PMI5;E9PNX1;E9PPV6;E9PQ34;E9PR70;E9PRS3;H0YEP8;P29043;P50454;Q5XPB4;Q6NSJ6;Q8IY96;Q9NP88
GSTO1	Glutathione S-transferase omega-1	-0.412406	-0.480799	-0.453995	-0.459894	+	+	+	+	+	biological regulation;calcium-mediated signaling;carboxylic acid metabolic process;catabolic process;cellular catabolic process;cellular ketone metabolic process;cellular metabolic process;cellular process;cellular response to arsenic-containing substance;cellular response to chemical stimulus;cellular response to inorganic substance;cellular response to stimulus;intracellular signal transduction…	antioxidant activity;catalytic activity;disulfide oxidoreductase activity;glutathione dehydrogenase (ascorbate) activity;glutathione disulfide oxidoreductase activity;glutathione transferase activity;methylarsonate reductase activity;oxidoreductase activity;oxidoreductase activity, acting on a sulfur group of donors;oxidoreductase activity, acting on a sulfur group of donors, quinone or similar c…	cell part;cytoplasm;cytoplasmic part;cytosol;intracellular part	Drug metabolism - cytochrome P450;Glutathione metabolism;Metabolism of xenobiotics by cytochrome P450	GST_C	3D-structure;Acetylation;Alternativesplicing;Completeproteome;Cytoplasm;Directproteinsequencing;Oxidoreductase;Polymorphism;Referenceproteome;Transferase		1.16e-09	0.162	0.212	2.32e-05	2.78e-18	0.162	0.226	5.56e-14	4.42e-17	0.162	0.227	8.85e-13	5.09e-17	0.162	0.254	1.02e-12	ENSG00000148834	ENST00000369710;ENST00000369713;ENST00000432659;ENST00000445155;ENST00000539281	ENSP00000358724;ENSP00000358727;ENSP00000405325;ENSP00000406708;ENSP00000441488	D3DRA3;F5H7H0;P78417;Q5TA01;Q5TA02;Q5TA03;Q7Z3T2
RBM25	RNA-binding protein 25	-0.411314	0.498639	0.354208	0.405562	+	+	+	+	+	biological regulation;cellular macromolecule metabolic process;cellular metabolic process;cellular nitrogen compound metabolic process;cellular process;macromolecule metabolic process;metabolic process;mRNA metabolic process;mRNA processing;nitrogen compound metabolic process;nucleic acid metabolic process;nucleobase-containing compound metabolic process;primary metabolic process;regulation of al…	binding;mRNA binding;nucleic acid binding;nucleotide binding;RNA binding	cell part;cytoplasm;intracellular organelle part;intracellular part;nuclear body;nuclear part;nuclear speck;nucleoplasm part;organelle part	Spliceosome	PWI;RRM_1	3D-structure;Alternativesplicing;Completeproteome;Cytoplasm;Directproteinsequencing;Isopeptidebond;mRNAprocessing;mRNAsplicing;Nucleus;Phosphoprotein;Referenceproteome;Ublconjugation	Spliceosome	3.96e-17	0.455	0.556	7.92e-13	3.65e-23	0.455	0.317	7.31e-19	2.78e-12	0.455	0.362	5.57e-08	1.64e-16	0.455	0.364	3.29e-12	ENSG00000119707	ENST00000261973;ENST00000525161;ENST00000525321;ENST00000526754;ENST00000527432;ENST00000528081;ENST00000531500;ENST00000532192	ENSP00000261973;ENSP00000431150;ENSP00000434004;ENSP00000434333;ENSP00000434444;ENSP00000434950;ENSP00000436225;ENSP00000436868	A0PJL9;B2RNA8;B3KT03;E9PQU5;E9PSE8;H0YE46;P49756;Q2TA72;Q5XJ17;Q6P665;Q9H6A1;Q9UEQ5;Q9UIE9
RRP7A	Ribosomal RNA-processing protein 7 homolog A	-0.410809	0	0	0	+				+		binding;nucleic acid binding;nucleotide binding;RNA binding		Ribosome biogenesis in eukaryotes	RRP7	Completeproteome;Phosphoprotein;Polymorphism;Referenceproteome;RNA-binding		4.19e-08	0.176	0.228	0.000840072	NaN	NaN	NaN	NaN	NaN	NaN	NaN	NaN	NaN	NaN	NaN	NaN	ENSG00000189306	ENST00000323013;ENST00000416699	ENSP00000321449;ENSP00000405547	A4FTX2;B2RBG4;F8WAT7;Q0VAD0;Q5JZ94;Q6P4B5;Q8IVR9;Q8IVY0;Q8N5Q3;Q8NEY6;Q9Y3A4;Q9Y3H5
MT2A	Metallothionein;Metallothionein-2	-0.410008	-0.373749	0	0	+	+			+	biological regulation;cation homeostasis;cell surface receptor linked signaling pathway;cellular cation homeostasis;cellular chemical homeostasis;cellular copper ion homeostasis;cellular homeostasis;cellular ion homeostasis;cellular process;cellular response to chemical stimulus;cellular response to cytokine stimulus;cellular response to drug;cellular response to inorganic substance;cellular resp…	binding;cation binding;drug binding;ion binding;metal ion binding;transition metal ion binding;zinc ion binding	cell part;cytoplasmic part;cytosol;intracellular membrane-bounded organelle;intracellular organelle;intracellular part;membrane-bounded organelle;nucleus;organelle;perinuclear region of cytoplasm	Mineral absorption	Metallothio	3D-structure;Acetylation;Completeproteome;Directproteinsequencing;Metal-binding;Metal-thiolatecluster;Polymorphism;Referenceproteome;Zinc		3.25e-24	0.698	0.794	6.52e-20	1.32e-23	0.698	0.794	2.63e-19	NaN	NaN	NaN	NaN	NaN	NaN	NaN	NaN	ENSG00000125148	ENST00000245185;ENST00000561491	ENSP00000245185;ENSP00000456804	H3BSP9;P02795;Q14823;Q2HXR9;Q53XT9
PTPRF	Receptor-type tyrosine-protein phosphatase F	-0.409187	-0.336448	0	0	+	+			+	biological adhesion;biological regulation;cell adhesion;cell surface receptor linked signaling pathway;cellular macromolecule metabolic process;cellular metabolic process;cellular process;cellular protein metabolic process;cellular response to stimulus;dephosphorylation;enzyme linked receptor protein signaling pathway;macromolecule metabolic process;macromolecule modification;metabolic process;pe…	binding;carbohydrate binding;catalytic activity;glycosaminoglycan binding;heparin binding;hydrolase activity;hydrolase activity, acting on ester bonds;molecular transducer activity;pattern binding;phosphatase activity;phosphoprotein phosphatase activity;phosphoric ester hydrolase activity;polysaccharide binding;protein tyrosine phosphatase activity;receptor activity;signal transducer activity;sig…	cell part;integral to membrane;integral to plasma membrane;intrinsic to membrane;intrinsic to plasma membrane;membrane part;plasma membrane part	Adherens junction;Cell adhesion molecules (CAMs);Insulin signaling pathway	fn3;I-set;Y_phosphatase	3D-structure;Alternativesplicing;Celladhesion;Completeproteome;Disulfidebond;Glycoprotein;Heparin-binding;Hydrolase;Immunoglobulindomain;Membrane;Polymorphism;Proteinphosphatase;Receptor;Referenceproteome;Repeat;Signal;Transmembrane;Transmembranehelix		3.58e-08	0.235	0.305	0.000717957	4.78e-10	0.235	0.281	9.58e-06	NaN	NaN	NaN	NaN	NaN	NaN	NaN	NaN	ENSG00000142949	ENST00000359947;ENST00000372407;ENST00000412568;ENST00000414879;ENST00000429895;ENST00000437607;ENST00000438120;ENST00000617451	ENSP00000353030;ENSP00000361484;ENSP00000391764;ENSP00000398822;ENSP00000408952;ENSP00000413306;ENSP00000416343;ENSP00000483557	A2A437;D3DPX6;D3DPX7;H0Y380;H0Y4H1;H0Y6Z7;H0Y7Z9;P10586;Q5T021;Q5T022;Q5W9G2;Q86WS0
MICAL2	Protein-methionine sulfoxide oxidase MICAL2	-0.409033	0	0	0	+				+	actin cytoskeleton organization;actin filament depolymerization;actin filament organization;actin filament-based process;actin polymerization or depolymerization;cellular component disassembly;cellular component disassembly at cellular level;cellular component organization;cellular component organization at cellular level;cellular component organization or biogenesis;cellular component organizati…	actin binding;binding;catalytic activity;cation binding;coenzyme binding;cofactor binding;cytoskeletal protein binding;FAD binding;flavin adenine dinucleotide binding;ion binding;metal ion binding;monooxygenase activity;oxidoreductase activity;oxidoreductase activity, acting on paired donors, with incorporation or reduction of molecular oxygen;oxidoreductase activity, acting on paired donors, wit…	cell part;cytoplasm;cytoskeleton;intracellular non-membrane-bounded organelle;intracellular organelle;intracellular part;non-membrane-bounded organelle;organelle		CH;FAD_binding_3;LIM	3D-structure;Actin-binding;Alternativesplicing;Completeproteome;Cytoplasm;Cytoskeleton;FAD;Flavoprotein;LIMdomain;Metal-binding;Monooxygenase;NADP;Oxidoreductase;Polymorphism;Referenceproteome;Zinc		2.74e-09	0.085	0.162	5.49e-05	NaN	NaN	NaN	NaN	NaN	NaN	NaN	NaN	NaN	NaN	NaN	NaN	ENSG00000133816	ENST00000256194;ENST00000342902;ENST00000379612;ENST00000524685;ENST00000525119;ENST00000526065;ENST00000527546;ENST00000532179;ENST00000532420;ENST00000533389;ENST00000537344	ENSP00000256194;ENSP00000344894;ENSP00000368932;ENSP00000433357;ENSP00000433509;ENSP00000433818;ENSP00000433965;ENSP00000434209;ENSP00000435270;ENSP00000437229;ENSP00000441689	B4DGZ0;B7Z849;D3DQW5;E9PJB0;E9PKI3;E9PL42;E9PNC3;E9PRE0;G3XAC8;O94851;Q5KTR3;Q5KTR4;Q7Z3A8
CAPN2	Calpain-2 catalytic subunit	-0.409029	0	0	0	+				+	anatomical structure development;anatomical structure formation involved in morphogenesis;blastocyst development;cellular process;developmental process;macromolecule metabolic process;metabolic process;myoblast fusion;primary metabolic process;protein autoprocessing;protein maturation;protein metabolic process;protein processing;proteolysis;response to chemical stimulus;response to hypoxia;respon…	binding;calcium ion binding;calcium-dependent cysteine-type endopeptidase activity;catalytic activity;cation binding;cysteine-type endopeptidase activity;cysteine-type peptidase activity;endopeptidase activity;hydrolase activity;ion binding;metal ion binding;peptidase activity;peptidase activity, acting on L-amino acid peptides	cell part;chromatin;chromosomal part;cytoplasm;intracellular;intracellular membrane-bounded organelle;intracellular organelle;intracellular organelle part;intracellular part;membrane;membrane-bounded organelle;nucleus;organelle;organelle part;plasma membrane	Alzheimer's disease;Apoptosis;Focal adhesion;Protein processing in endoplasmic reticulum	Calpain_III;Peptidase_C2	3D-structure;Alternativesplicing;Calcium;Cellmembrane;Completeproteome;Cytoplasm;Directproteinsequencing;Hydrolase;Membrane;Metal-binding;Polymorphism;Protease;Referenceproteome;Repeat;Thiolprotease		8.31e-11	0.207	0.284	1.66e-06	NaN	NaN	NaN	NaN	NaN	NaN	NaN	NaN	NaN	NaN	NaN	NaN	ENSG00000162909	ENST00000295006;ENST00000433674;ENST00000434648	ENSP00000295006;ENSP00000399949;ENSP00000413158	A6NDG7;B7ZA96;C9JWY7;E7ES58;P17655;Q16738;Q6PJT3;Q8WU26;Q9HBB1
IMP4	U3 small nucleolar ribonucleoprotein protein IMP4	-0.408783	-0.301676	0	0	+	+			+	cellular macromolecule metabolic process;cellular metabolic process;cellular nitrogen compound metabolic process;cellular process;macromolecule metabolic process;metabolic process;ncRNA metabolic process;ncRNA processing;nitrogen compound metabolic process;nucleic acid metabolic process;nucleobase-containing compound metabolic process;primary metabolic process;RNA metabolic process;RNA processing…	binding;nucleic acid binding	cell part;intracellular non-membrane-bounded organelle;intracellular organelle;intracellular organelle part;intracellular part;macromolecular complex;non-membrane-bounded organelle;nuclear part;nucleolus;organelle;organelle part;ribonucleoprotein complex	Ribosome biogenesis in eukaryotes	Brix	Completeproteome;Nucleus;Referenceproteome;Ribonucleoprotein;Ribosomebiogenesis;rRNAprocessing;Viralnucleoprotein;Virion	IMP3-IMP4-MPP10 complex	4.17e-08	0.1	0.148	0.000834509	3.05e-09	0.1	0.141	6.11e-05	NaN	NaN	NaN	NaN	NaN	NaN	NaN	NaN	ENSG00000136718	ENST00000259239;ENST00000409649;ENST00000409935;ENST00000428740;ENST00000452955;ENST00000456713	ENSP00000259239;ENSP00000386411;ENSP00000386716;ENSP00000389701;ENSP00000409371;ENSP00000416756	B8ZZ47;B9A008;E7ENR5;F8WCN0;H0Y714;Q3ZTT3;Q96G21
FRMD6	FERM domain-containing protein 6	-0.40736	0	0	0	+				+	actin filament-based process;actin-mediated cell contraction;apical constriction;biological regulation;cellular localization;cellular macromolecule localization;cellular process;cellular protein localization;localization;macromolecule localization;protein localization;regulation of actin filament-based process;regulation of biological process;regulation of cellular process		apical junction complex;cell junction;cell part;cell-cell junction;cytoplasmic part;cytoskeleton;intracellular membrane-bounded organelle;intracellular non-membrane-bounded organelle;intracellular organelle;intracellular part;membrane;membrane-bounded organelle;mitochondrion;non-membrane-bounded organelle;organelle;plasma membrane		FERM_C;FERM_M;FERM_N	Alternativesplicing;Cellmembrane;Completeproteome;Cytoplasm;Membrane;Phosphoprotein;Referenceproteome		1.76e-10	0.124	0.205	3.53e-06	NaN	NaN	NaN	NaN	NaN	NaN	NaN	NaN	NaN	NaN	NaN	NaN	ENSG00000139926	ENST00000344768;ENST00000356218;ENST00000395718;ENST00000553556;ENST00000554167;ENST00000554778;ENST00000555197;ENST00000555703;ENST00000555936;ENST00000557405	ENSP00000343899;ENSP00000348550;ENSP00000379068;ENSP00000450667;ENSP00000450735;ENSP00000451157;ENSP00000451453;ENSP00000451977;ENSP00000452122;ENSP00000452529	D3DSB9;G3V2L4;G3V3V8;G3V4T7;G3V517;H0YJ19;H0YJC1;Q5HYF2;Q8N2X1;Q8WUH7;Q96NE9
MAPK1IP1L	MAPK-interacting and spindle-stabilizing protein-like	-0.406598	0	0	0	+				+						Acetylation;Completeproteome;Directproteinsequencing;Phosphoprotein;Referenceproteome		6.83e-08	0.173	0.223	0.00136828	NaN	NaN	NaN	NaN	NaN	NaN	NaN	NaN	NaN	NaN	NaN	NaN	ENSG00000168175	ENST00000395468;ENST00000622254	ENSP00000378851;ENSP00000481882	B2RDD8;Q8NDC0;Q96BG5
SLC2A4RG	SLC2A4 regulator	-0.406217	0	0	0	+				+	biosynthetic process;cellular biosynthetic process;cellular macromolecule biosynthetic process;cellular macromolecule metabolic process;cellular metabolic process;cellular nitrogen compound metabolic process;cellular process;macromolecule biosynthetic process;macromolecule metabolic process;metabolic process;nitrogen compound metabolic process;nucleic acid metabolic process;nucleobase-containing …	binding;cation binding;DNA binding;ion binding;metal ion binding;nucleic acid binding;nucleic acid binding transcription factor activity;sequence-specific DNA binding transcription factor activity;transition metal ion binding;zinc ion binding	cell part;cytoplasm;intracellular membrane-bounded organelle;intracellular organelle;intracellular part;membrane-bounded organelle;nucleus;organelle			Alternativesplicing;Completeproteome;Cytoplasm;DNA-binding;Metal-binding;Nucleus;Polymorphism;Referenceproteome;Transcription;Transcriptionregulation;Zinc;Zinc-finger		5.31e-09	0.265	0.314	0.00010632	NaN	NaN	NaN	NaN	NaN	NaN	NaN	NaN	NaN	NaN	NaN	NaN	ENSG00000125520	ENST00000266077	ENSP00000266077	Q2PHL5;Q6F6I6;Q6F6I7;Q6GTK5;Q8TAH5;Q8WVW7;Q96QD3;Q9BV85;Q9NR83
NOP16	Nucleolar protein 16	-0.404851	0	0	0	+				+			cell part;intracellular non-membrane-bounded organelle;intracellular organelle;intracellular organelle part;intracellular part;non-membrane-bounded organelle;nuclear part;nucleolus;organelle;organelle part		Nop16	Acetylation;Alternativesplicing;Completeproteome;Nucleus;Phosphoprotein;Referenceproteome		7.92e-08	0.111	0.164	0.00158546	NaN	NaN	NaN	NaN	NaN	NaN	NaN	NaN	NaN	NaN	NaN	NaN	ENSG00000048162	ENST00000502663;ENST00000509257;ENST00000613081;ENST00000614830;ENST00000616685;ENST00000618911;ENST00000619979;ENST00000621444	ENSP00000423835;ENSP00000427489;ENSP00000478283;ENSP00000479445;ENSP00000480832;ENSP00000483001;ENSP00000484440;ENSP00000484969	A0A087WU10;A0A087X1T1;A0A087X2G6;A0A0C4DGU5;B4DV13;D6RC60;D6RGD3;D6RIC3;Q05D05;Q6IAI6;Q6PIM0;Q8IXL5;Q9Y3C1
TLE3	Transducin-like enhancer protein 3	-0.404122	0	0	0	+				+	anatomical structure morphogenesis;biological regulation;biosynthetic process;cell surface receptor linked signaling pathway;cellular biosynthetic process;cellular macromolecule biosynthetic process;cellular macromolecule metabolic process;cellular metabolic process;cellular nitrogen compound metabolic process;cellular process;cellular response to stimulus;developmental process;macromolecule bios…		cell part;intracellular membrane-bounded organelle;intracellular organelle;intracellular organelle part;intracellular part;membrane-bounded organelle;nuclear part;nucleoplasm;nucleus;organelle;organelle part		TLE_N;WD40	Acetylation;Alternativesplicing;Completeproteome;Directproteinsequencing;Nucleus;Phosphoprotein;Polymorphism;Referenceproteome;Repeat;Repressor;Transcription;Transcriptionregulation;Ublconjugation;WDrepeat;Wntsignalingpathway	NK-3-Groucho complex;NK-3-Groucho-HIPK2-SIN3A-RbpA48-HDAC1 complex;TLE-Histone H3 complex	6.97e-09	0.064	0.136	0.000139606	NaN	NaN	NaN	NaN	NaN	NaN	NaN	NaN	NaN	NaN	NaN	NaN	ENSG00000140332	ENST00000317509;ENST00000440567;ENST00000451782;ENST00000537387;ENST00000539550;ENST00000557907;ENST00000557919;ENST00000557984;ENST00000557997;ENST00000558201;ENST00000558379;ENST00000558939;ENST00000559048;ENST00000559191;ENST00000559929;ENST00000560525;ENST00000560589;ENST00000560939;ENST00000560996;ENST00000561453;ENST00000627388	ENSP00000319233;ENSP00000394717;ENSP00000415057;ENSP00000442594;ENSP00000452803;ENSP00000452809;ENSP00000452871;ENSP00000452881;ENSP00000452933;ENSP00000453081;ENSP00000453083;ENSP00000453107;ENSP00000453219;ENSP00000453373;ENSP00000453435;ENSP00000453760;ENSP00000454029;ENSP00000454141;ENSP00000456178;ENSP00000457641;ENSP00000485965	A0A0D9SES8;B4DPT0;E9PD64;F5H7D6;F8W964;H0YKH0;H0YKH5;H0YKN8;H0YKT5;H0YL70;H0YLI3;H0YLW9;H0YNI7;H0YNT2;H3BUH5;Q04726;Q672R2;Q6PI57;Q8IVV6;Q8WVR2;Q9HCM5
LENG8	Leukocyte receptor cluster member 8	-0.401729	0.382703	0.459669	0.406713		+	+	+	+					SAC3_GANP	Alternativesplicing;Completeproteome;Polymorphism;Referenceproteome	DSS1 complex	9.09e-06	0.128	0.187	0.182097	1.69e-15	0.128	0.051	3.39e-11	1.76e-23	0.128	0.039	3.52e-19	4.94e-14	0.128	0.051	9.89e-10	ENSG00000167615;ENSG00000274305;ENSG00000276458;ENSG00000276681	ENST00000326764;ENST00000617180;ENST00000621306;ENST00000622672	ENSP00000318374;ENSP00000478337;ENSP00000478975;ENSP00000480663	B0VJY9;Q8IZ27;Q8NCX6;Q96PV6
LENG8		-0.401729	0.382703	0.459669	0.406713		+	+	+	+					SAC3_GANP	Completeproteome;Referenceproteome		9.09e-06	0.128	0.187	0.182097	1.69e-15	0.128	0.051	3.39e-11	1.76e-23	0.128	0.039	3.52e-19	4.94e-14	0.128	0.051	9.89e-10	ENSG00000167615	ENST00000376514;ENST00000421200;ENST00000436479;ENST00000439657;ENST00000443957;ENST00000610347;ENST00000616932	ENSP00000365697;ENSP00000390010;ENSP00000390612;ENSP00000399507;ENSP00000412780;ENSP00000477813;ENSP00000478590	A0A087WTE7;A0A087WUE4;B0VJY8;C9J1N5;C9JMY0;E7EWC7;H7BZP5
LYAR	Cell growth-regulating nucleolar protein	-0.400808	0	0	0	+				+		binding;cation binding;ion binding;metal ion binding	cell part;intracellular non-membrane-bounded organelle;intracellular organelle;intracellular organelle part;intracellular part;non-membrane-bounded organelle;nuclear part;nucleolus;organelle;organelle part		zf-LYAR	Coiledcoil;Completeproteome;Metal-binding;Nucleus;Phosphoprotein;Polymorphism;Referenceproteome;Repeat;Zinc;Zinc-finger	Nop56p-associated pre-rRNA complex	3.69e-09	0.084	0.153	7.39e-05	NaN	NaN	NaN	NaN	NaN	NaN	NaN	NaN	NaN	NaN	NaN	NaN	ENSG00000145220	ENST00000343470;ENST00000452476;ENST00000513174	ENSP00000345917;ENSP00000397367;ENSP00000420902	D3DVS4;D6RDJ1;Q6FI78;Q9NX58;Q9NYS1
PPRC1	Peroxisome proliferator-activated receptor gamma coactivator-related protein 1	-0.400566	0	0	0	+				+	biological regulation;biosynthetic process;cellular biosynthetic process;cellular macromolecule biosynthetic process;cellular macromolecule metabolic process;cellular metabolic process;cellular nitrogen compound metabolic process;cellular process;macromolecule biosynthetic process;macromolecule metabolic process;metabolic process;nitrogen compound metabolic process;nucleic acid metabolic process;…	binding;nucleic acid binding;nucleotide binding;RNA binding	cell part;intracellular membrane-bounded organelle;intracellular organelle;intracellular part;membrane-bounded organelle;nucleus;organelle		RRM_1	Activator;Alternativesplicing;Completeproteome;Nucleus;Phosphoprotein;Polymorphism;Referenceproteome;RNA-binding;Transcription;Transcriptionregulation		4.96e-07	0.089	0.151	0.00992401	NaN	NaN	NaN	NaN	NaN	NaN	NaN	NaN	NaN	NaN	NaN	NaN	ENSG00000148840	ENST00000278070;ENST00000370012;ENST00000413464	ENSP00000278070;ENSP00000359029;ENSP00000399743	E7EVG6;Q5VV66;Q5VV67;Q6P3U5;Q6P3W1;Q76N31;Q9BUJ3;Q9BZE5;Q9Y4E0;X6R7H2
LRFN4	Leucine-rich repeat and fibronectin type-III domain-containing protein 4	-0.400187	0	0	0	+				+			cell part;integral to membrane;intrinsic to membrane;membrane part		fn3;I-set;LRR_1	Completeproteome;Disulfidebond;Glycoprotein;Immunoglobulindomain;Leucine-richrepeat;Membrane;Phosphoprotein;Polymorphism;Referenceproteome;Repeat;Signal;Transmembrane;Transmembranehelix		1.63e-09	0.086	0.147	3.26e-05	NaN	NaN	NaN	NaN	NaN	NaN	NaN	NaN	NaN	NaN	NaN	NaN	ENSG00000173621	ENST00000309602;ENST00000393952	ENSP00000312535;ENSP00000377524	E7ENX6;Q4VBZ3;Q59GV4;Q6PJG9;Q8N644;Q9BWJ0
CLTB	Clathrin light chain B	-0.400016	0	0	0	+				+	cellular process;establishment of localization;establishment of localization in cell;establishment of protein localization;intracellular protein transport;intracellular transport;protein transport;transport;vesicle-mediated transport	binding;peptide binding;structural molecule activity	cell part;cell projection membrane;cell projection part;cilium membrane;cilium part;clathrin coat;clathrin coat of coated pit;clathrin coat of trans-Golgi network vesicle;clathrin vesicle coat;cytoplasmic part;cytoplasmic vesicle part;Golgi apparatus part;intracellular organelle part;intracellular part;macromolecular complex;membrane coat;membrane part;organelle part;plasma membrane part;protein …	Bacterial invasion of epithelial cells;Endocrine and other factor-regulated calcium reabsorption;Endocytosis;Huntington's disease;Lysosome	Clathrin_lg_ch	Alternativesplicing;Calcium;Coatedpit;Completeproteome;Cytoplasmicvesicle;Disulfidebond;Membrane;Phosphoprotein;Referenceproteome		2.45e-07	0.102	0.151	0.00490328	NaN	NaN	NaN	NaN	NaN	NaN	NaN	NaN	NaN	NaN	NaN	NaN	ENSG00000175416	ENST00000310418;ENST00000345807;ENST00000502877;ENST00000508425;ENST00000510734	ENSP00000309415;ENSP00000310812;ENSP00000422978;ENSP00000424739;ENSP00000427229	B4DTF9;D6RJD1;H0Y9Q6;P09497;Q53Y37;Q6FHW1
[truncated: 1,366 more rows]

## Sheet: Figure 5a
	Sample	Data	Name
	1	189870	Azaguanine-8
	2	23638	Metronidazole
	3	185364	Allantoin
	4	182900	Fulvestrant
	5	171636	Acetazolamide
	6	53578	Edrophonium chloride
	7	19728	Metformin hydrochloride
	8	187040	Moroxidine hydrochloride
	9	175938	Atracurium besylate
	10	315310	Baclofen (R,S)
	11	185316	Isoflupredone acetate
	12	173572	Acyclovir
	13	171778	Amiloride hydrochloride dihydrate
	14	37568	Diazoxide
	15	184654	Amprolium hydrochloride
	16	189174	Amidopyrine
	17	199838	Hydrochlorothiazide
	18	187934	Busulfan
	19	181530	Sulfaguanidine
	20	182558	Pindolol
	21	189696	Isoniazid
	22	111676	Mexiletine hydrochloride
	23	177642	Pentylenetetrazole
	24	172304	Flavoxate hydrochloride
	25	179076	Chlorzoxazone
	26	189084	Bufexamac
	27	174362	Ornidazole
	28	190282	Glutethimide, para-amino
	29	208246	Ethosuximide
	30	178916	Dropropizine (R,S)
	31	179984	Mafenide hydrochloride
	32	179414	Pinacidil
	33	58264	Riluzole hydrochloride
	34	22680	Albendazole
	35	188440	Nitrofurantoin
	36	192718	Clonidine hydrochloride
	37	197492	Hydralazine hydrochloride
	38	197478	Bupropion hydrochloride
	39	197558	Phenelzine sulfate
	40	189900	Alprenolol hydrochloride
	41	197846	Meticrane
	42	96942	Khellin
[truncated: 1,238 more rows]

## Sheet: Figure 5b
			DMSO	Bepridil	Rhosin	CK-666	Golgice A
[truncated: 4 more rows]

[truncated: 13 more sheets: Figure 5c, Figure 5e, Figure 5f, S Figure 3a, S Figure 4b, S Figure 4c, S Figure 4e, S Figure 4g, S Figure 4h, S Figure 9a, S Figure 9e, E Figure 9f, S Fig 10]
